# Supplementary material for: Comprehensive bioinformatic analysis of the expression and prognostic significance of TSC22D domain family genes in adult acute myeloid leukemia
Source: BMC Med Genomics. 2023 May 27;16:117. doi: 10.1186/s12920-023-01550-7 (PMC10224341; doi:10.1186/s12920-023-01550-7)
Supplement: Supplementary file 1 — Additional file 1. The expression of the TSC22D domain family genes in normal adult HSCs, normal adult tissues, and adult AML tissues using the Gent2 database. [file 12920_2023_1550_MOESM1_ESM.xlsx]

## Sheet: TSC22D1 GPL570
Index	Dataset_ID	Sample_ID	Cancer Type	Cancer Type Detailed	TSC22D1 expression level (Log2)
5379	GSE10258	GSM259087	Blood-Cancer	adult acute myeloid leukemia(adult AML)	9.59432
5380	GSE10258	GSM259088	Blood-Cancer	adult acute myeloid leukemia(adult AML)	9.40301
5381	GSE10258	GSM259089	Blood-Cancer	adult acute myeloid leukemia(adult AML)	10.4221
5382	GSE10258	GSM259090	Blood-Cancer	adult acute myeloid leukemia(adult AML)	10.8849
5383	GSE10258	GSM259091	Blood-Cancer	adult acute myeloid leukemia(adult AML)	10.8384
5384	GSE10258	GSM259092	Blood-Cancer	adult acute myeloid leukemia(adult AML)	9.24079
5385	GSE10258	GSM259093	Blood-Cancer	adult acute myeloid leukemia(adult AML)	10.196
5387	GSE10258	GSM259095	Blood-Cancer	adult acute myeloid leukemia(adult AML)	10.0389
5388	GSE10258	GSM259096	Blood-Cancer	adult acute myeloid leukemia(adult AML)	9.58872
5389	GSE10258	GSM259097	Blood-Cancer	adult acute myeloid leukemia(adult AML)	11.0238
5392	GSE10258	GSM259100	Blood-Cancer	adult acute myeloid leukemia(adult AML)	8.89178
5393	GSE10258	GSM259101	Blood-Cancer	adult acute myeloid leukemia(adult AML)	7.53916
5394	GSE10358	GSM262030	Blood-Cancer	adult acute myeloid leukemia(adult AML)	9.59619
5395	GSE10358	GSM262031	Blood-Cancer	adult acute myeloid leukemia(adult AML)	8.62205
5396	GSE10358	GSM262032	Blood-Cancer	adult acute myeloid leukemia(adult AML)	10.7748
5397	GSE10358	GSM262033	Blood-Cancer	adult acute myeloid leukemia(adult AML)	10.0403
5398	GSE10358	GSM262034	Blood-Cancer	adult acute myeloid leukemia(adult AML)	8.55459
5399	GSE10358	GSM262035	Blood-Cancer	adult acute myeloid leukemia(adult AML)	8.70044
5400	GSE10358	GSM262036	Blood-Cancer	adult acute myeloid leukemia(adult AML)	9.81057
5401	GSE10358	GSM262037	Blood-Cancer	adult acute myeloid leukemia(adult AML)	9.45533
5402	GSE10358	GSM262038	Blood-Cancer	adult acute myeloid leukemia(adult AML)	9.24317
5403	GSE10358	GSM262039	Blood-Cancer	adult acute myeloid leukemia(adult AML)	10.2228
5404	GSE10358	GSM262040	Blood-Cancer	adult acute myeloid leukemia(adult AML)	8.51964
5405	GSE10358	GSM262041	Blood-Cancer	adult acute myeloid leukemia(adult AML)	9.38154
5406	GSE10358	GSM262042	Blood-Cancer	adult acute myeloid leukemia(adult AML)	8.61838
5407	GSE10358	GSM262043	Blood-Cancer	adult acute myeloid leukemia(adult AML)	8.44294
5408	GSE10358	GSM262044	Blood-Cancer	adult acute myeloid leukemia(adult AML)	8.38802
5409	GSE10358	GSM262045	Blood-Cancer	adult acute myeloid leukemia(adult AML)	10.0168
5410	GSE10358	GSM262046	Blood-Cancer	adult acute myeloid leukemia(adult AML)	9.24793
5411	GSE10358	GSM262047	Blood-Cancer	adult acute myeloid leukemia(adult AML)	9.55267
5412	GSE10358	GSM262048	Blood-Cancer	adult acute myeloid leukemia(adult AML)	8.80735
5413	GSE10358	GSM262049	Blood-Cancer	adult acute myeloid leukemia(adult AML)	9.83447
5414	GSE10358	GSM262050	Blood-Cancer	adult acute myeloid leukemia(adult AML)	9.49586
5415	GSE10358	GSM262051	Blood-Cancer	adult acute myeloid leukemia(adult AML)	9.09276
5416	GSE10358	GSM262052	Blood-Cancer	adult acute myeloid leukemia(adult AML)	8.14466
5417	GSE10358	GSM262053	Blood-Cancer	adult acute myeloid leukemia(adult AML)	8.84549
5418	GSE10358	GSM262054	Blood-Cancer	adult acute myeloid leukemia(adult AML)	9.62753
5419	GSE10358	GSM262055	Blood-Cancer	adult acute myeloid leukemia(adult AML)	6.74147
5420	GSE10358	GSM262056	Blood-Cancer	adult acute myeloid leukemia(adult AML)	10.375
5421	GSE10358	GSM262057	Blood-Cancer	adult acute myeloid leukemia(adult AML)	8.2854
5422	GSE10358	GSM262058	Blood-Cancer	adult acute myeloid leukemia(adult AML)	9.35975
5423	GSE10358	GSM262059	Blood-Cancer	adult acute myeloid leukemia(adult AML)	9.27146
5424	GSE10358	GSM262060	Blood-Cancer	adult acute myeloid leukemia(adult AML)	8.87958
5425	GSE10358	GSM262061	Blood-Cancer	adult acute myeloid leukemia(adult AML)	8.53916
5426	GSE10358	GSM262062	Blood-Cancer	adult acute myeloid leukemia(adult AML)	8.89482
5427	GSE10358	GSM262063	Blood-Cancer	adult acute myeloid leukemia(adult AML)	10.2192
5428	GSE10358	GSM262064	Blood-Cancer	adult acute myeloid leukemia(adult AML)	9.60177
5429	GSE10358	GSM262065	Blood-Cancer	adult acute myeloid leukemia(adult AML)	8.96867
5430	GSE10358	GSM262066	Blood-Cancer	adult acute myeloid leukemia(adult AML)	8.84235
5431	GSE10358	GSM262067	Blood-Cancer	adult acute myeloid leukemia(adult AML)	7.63663
5432	GSE10358	GSM262068	Blood-Cancer	adult acute myeloid leukemia(adult AML)	10.3465
5433	GSE10358	GSM262069	Blood-Cancer	adult acute myeloid leukemia(adult AML)	10.0954
5434	GSE10358	GSM262070	Blood-Cancer	adult acute myeloid leukemia(adult AML)	9.10852
5435	GSE10358	GSM262071	Blood-Cancer	adult acute myeloid leukemia(adult AML)	8.78463
5436	GSE10358	GSM262072	Blood-Cancer	adult acute myeloid leukemia(adult AML)	7.80736
5437	GSE10358	GSM262073	Blood-Cancer	adult acute myeloid leukemia(adult AML)	6.67243
5438	GSE10358	GSM262074	Blood-Cancer	adult acute myeloid leukemia(adult AML)	7.07682
5439	GSE10358	GSM262075	Blood-Cancer	adult acute myeloid leukemia(adult AML)	6.22882
5440	GSE10358	GSM262076	Blood-Cancer	adult acute myeloid leukemia(adult AML)	6.64386
5441	GSE10358	GSM262077	Blood-Cancer	adult acute myeloid leukemia(adult AML)	6.35755
5442	GSE10358	GSM262078	Blood-Cancer	adult acute myeloid leukemia(adult AML)	6.71425
5443	GSE10358	GSM262079	Blood-Cancer	adult acute myeloid leukemia(adult AML)	7.8392
5444	GSE10358	GSM262080	Blood-Cancer	adult acute myeloid leukemia(adult AML)	6.84549
5445	GSE10358	GSM262090	Blood-Cancer	adult acute myeloid leukemia(adult AML)	7.08746
5446	GSE10358	GSM262091	Blood-Cancer	adult acute myeloid leukemia(adult AML)	8.51964
5447	GSE10358	GSM262092	Blood-Cancer	adult acute myeloid leukemia(adult AML)	7.14975
5448	GSE10358	GSM262093	Blood-Cancer	adult acute myeloid leukemia(adult AML)	8.29921
5449	GSE10358	GSM262094	Blood-Cancer	adult acute myeloid leukemia(adult AML)	7.53916
5450	GSE10358	GSM262095	Blood-Cancer	adult acute myeloid leukemia(adult AML)	6.89482
5451	GSE10358	GSM262096	Blood-Cancer	adult acute myeloid leukemia(adult AML)	6.06609
5452	GSE10358	GSM262097	Blood-Cancer	adult acute myeloid leukemia(adult AML)	5.16993
5453	GSE10358	GSM262098	Blood-Cancer	adult acute myeloid leukemia(adult AML)	6.91886
5454	GSE10358	GSM262099	Blood-Cancer	adult acute myeloid leukemia(adult AML)	7.16993
5455	GSE10358	GSM262100	Blood-Cancer	adult acute myeloid leukemia(adult AML)	8.64386
5456	GSE10358	GSM262101	Blood-Cancer	adult acute myeloid leukemia(adult AML)	6.22882
5457	GSE10358	GSM262102	Blood-Cancer	adult acute myeloid leukemia(adult AML)	8.13443
5458	GSE10358	GSM262103	Blood-Cancer	adult acute myeloid leukemia(adult AML)	9.03067
5459	GSE10358	GSM262104	Blood-Cancer	adult acute myeloid leukemia(adult AML)	6.90689
5460	GSE10358	GSM262105	Blood-Cancer	adult acute myeloid leukemia(adult AML)	6.93074
5461	GSE10358	GSM262106	Blood-Cancer	adult acute myeloid leukemia(adult AML)	8.08215
5462	GSE10358	GSM262107	Blood-Cancer	adult acute myeloid leukemia(adult AML)	8.40088
5463	GSE10358	GSM262108	Blood-Cancer	adult acute myeloid leukemia(adult AML)	6.64386
5464	GSE10358	GSM262109	Blood-Cancer	adult acute myeloid leukemia(adult AML)	7
5465	GSE10358	GSM262110	Blood-Cancer	adult acute myeloid leukemia(adult AML)	7.30378
5466	GSE10358	GSM262111	Blood-Cancer	adult acute myeloid leukemia(adult AML)	7.03342
5467	GSE10358	GSM262112	Blood-Cancer	adult acute myeloid leukemia(adult AML)	7.06609
5468	GSE10358	GSM262113	Blood-Cancer	adult acute myeloid leukemia(adult AML)	7.31288
5469	GSE10358	GSM262114	Blood-Cancer	adult acute myeloid leukemia(adult AML)	5.78136
5470	GSE10358	GSM262115	Blood-Cancer	adult acute myeloid leukemia(adult AML)	6.9542
5471	GSE10358	GSM262116	Blood-Cancer	adult acute myeloid leukemia(adult AML)	7.81378
5472	GSE10358	GSM262117	Blood-Cancer	adult acute myeloid leukemia(adult AML)	7.63663
5473	GSE10358	GSM262118	Blood-Cancer	adult acute myeloid leukemia(adult AML)	7.35755
5474	GSE10358	GSM262119	Blood-Cancer	adult acute myeloid leukemia(adult AML)	9.43045
5475	GSE10358	GSM262120	Blood-Cancer	adult acute myeloid leukemia(adult AML)	8.23362
5476	GSE10358	GSM262121	Blood-Cancer	adult acute myeloid leukemia(adult AML)	6.93074
5477	GSE10358	GSM262122	Blood-Cancer	adult acute myeloid leukemia(adult AML)	7.05528
5478	GSE10358	GSM262123	Blood-Cancer	adult acute myeloid leukemia(adult AML)	6.70044
5479	GSE10358	GSM262124	Blood-Cancer	adult acute myeloid leukemia(adult AML)	8.6865
5480	GSE10358	GSM262125	Blood-Cancer	adult acute myeloid leukemia(adult AML)	11.6101
5481	GSE10358	GSM262126	Blood-Cancer	adult acute myeloid leukemia(adult AML)	9.1472
5482	GSE10358	GSM262127	Blood-Cancer	adult acute myeloid leukemia(adult AML)	10.623
5483	GSE10358	GSM262128	Blood-Cancer	adult acute myeloid leukemia(adult AML)	11.9189
5484	GSE10358	GSM262129	Blood-Cancer	adult acute myeloid leukemia(adult AML)	10.7879
5485	GSE10358	GSM262130	Blood-Cancer	adult acute myeloid leukemia(adult AML)	10.151
5486	GSE10358	GSM262131	Blood-Cancer	adult acute myeloid leukemia(adult AML)	12.9073
5487	GSE10358	GSM262132	Blood-Cancer	adult acute myeloid leukemia(adult AML)	11.769
5488	GSE10358	GSM262133	Blood-Cancer	adult acute myeloid leukemia(adult AML)	12.0875
5489	GSE10358	GSM262134	Blood-Cancer	adult acute myeloid leukemia(adult AML)	8.95128
5490	GSE10358	GSM262135	Blood-Cancer	adult acute myeloid leukemia(adult AML)	10.0028
5491	GSE10358	GSM262136	Blood-Cancer	adult acute myeloid leukemia(adult AML)	10.8941
5492	GSE10358	GSM262137	Blood-Cancer	adult acute myeloid leukemia(adult AML)	9.46353
5493	GSE10358	GSM262138	Blood-Cancer	adult acute myeloid leukemia(adult AML)	10.207
5494	GSE10358	GSM262139	Blood-Cancer	adult acute myeloid leukemia(adult AML)	9.70736
5495	GSE10358	GSM262140	Blood-Cancer	adult acute myeloid leukemia(adult AML)	10.0647
5496	GSE10358	GSM262141	Blood-Cancer	adult acute myeloid leukemia(adult AML)	11.4873
5497	GSE10358	GSM262142	Blood-Cancer	adult acute myeloid leukemia(adult AML)	9.8933
5498	GSE10358	GSM262143	Blood-Cancer	adult acute myeloid leukemia(adult AML)	9.40514
5499	GSE10358	GSM262144	Blood-Cancer	adult acute myeloid leukemia(adult AML)	10.8447
5500	GSE10358	GSM262145	Blood-Cancer	adult acute myeloid leukemia(adult AML)	12.3362
5501	GSE10358	GSM262146	Blood-Cancer	adult acute myeloid leukemia(adult AML)	11.1306
5502	GSE10358	GSM262147	Blood-Cancer	adult acute myeloid leukemia(adult AML)	10.4979
5503	GSE10358	GSM262148	Blood-Cancer	adult acute myeloid leukemia(adult AML)	9.90237
5504	GSE10358	GSM262149	Blood-Cancer	adult acute myeloid leukemia(adult AML)	10.1344
5505	GSE10358	GSM262150	Blood-Cancer	adult acute myeloid leukemia(adult AML)	9.14211
5506	GSE10358	GSM262151	Blood-Cancer	adult acute myeloid leukemia(adult AML)	10.0362
5507	GSE10358	GSM262152	Blood-Cancer	adult acute myeloid leukemia(adult AML)	9.79279
5508	GSE10358	GSM262153	Blood-Cancer	adult acute myeloid leukemia(adult AML)	10.7457
5509	GSE10358	GSM262154	Blood-Cancer	adult acute myeloid leukemia(adult AML)	8.20457
5510	GSE10358	GSM262155	Blood-Cancer	adult acute myeloid leukemia(adult AML)	10.4273
5511	GSE10358	GSM262156	Blood-Cancer	adult acute myeloid leukemia(adult AML)	9.36194
5512	GSE10358	GSM262157	Blood-Cancer	adult acute myeloid leukemia(adult AML)	11.6339
5513	GSE10358	GSM262158	Blood-Cancer	adult acute myeloid leukemia(adult AML)	8.29002
5514	GSE10358	GSM262159	Blood-Cancer	adult acute myeloid leukemia(adult AML)	9.16742
5515	GSE10358	GSM262160	Blood-Cancer	adult acute myeloid leukemia(adult AML)	11.463
5516	GSE10358	GSM262161	Blood-Cancer	adult acute myeloid leukemia(adult AML)	8.84235
5517	GSE10358	GSM262162	Blood-Cancer	adult acute myeloid leukemia(adult AML)	9.01123
5518	GSE10358	GSM262163	Blood-Cancer	adult acute myeloid leukemia(adult AML)	9.91737
5519	GSE10358	GSM262164	Blood-Cancer	adult acute myeloid leukemia(adult AML)	10.0848
5520	GSE10358	GSM262165	Blood-Cancer	adult acute myeloid leukemia(adult AML)	9.86109
5521	GSE10358	GSM262166	Blood-Cancer	adult acute myeloid leukemia(adult AML)	9.84078
5522	GSE10358	GSM262167	Blood-Cancer	adult acute myeloid leukemia(adult AML)	8.66888
5523	GSE10358	GSM262168	Blood-Cancer	adult acute myeloid leukemia(adult AML)	9.47573
5524	GSE10358	GSM262169	Blood-Cancer	adult acute myeloid leukemia(adult AML)	9.33539
5525	GSE10358	GSM262170	Blood-Cancer	adult acute myeloid leukemia(adult AML)	8.27146
5526	GSE10358	GSM262171	Blood-Cancer	adult acute myeloid leukemia(adult AML)	12.0668
5527	GSE10358	GSM262172	Blood-Cancer	adult acute myeloid leukemia(adult AML)	12.0651
5528	GSE10358	GSM262173	Blood-Cancer	adult acute myeloid leukemia(adult AML)	6.88264
5529	GSE10358	GSM262174	Blood-Cancer	adult acute myeloid leukemia(adult AML)	8.73809
5530	GSE10358	GSM262175	Blood-Cancer	adult acute myeloid leukemia(adult AML)	10.7855
5531	GSE10358	GSM262176	Blood-Cancer	adult acute myeloid leukemia(adult AML)	11.7768
5532	GSE10358	GSM262177	Blood-Cancer	adult acute myeloid leukemia(adult AML)	10.1886
5533	GSE10358	GSM262178	Blood-Cancer	adult acute myeloid leukemia(adult AML)	10.2264
5534	GSE10358	GSM262179	Blood-Cancer	adult acute myeloid leukemia(adult AML)	8.82972
5535	GSE10358	GSM262180	Blood-Cancer	adult acute myeloid leukemia(adult AML)	8.25267
5536	GSE10358	GSM262181	Blood-Cancer	adult acute myeloid leukemia(adult AML)	10.7624
5537	GSE10358	GSM262182	Blood-Cancer	adult acute myeloid leukemia(adult AML)	11.0498
5538	GSE10358	GSM262183	Blood-Cancer	adult acute myeloid leukemia(adult AML)	9.43463
5539	GSE10358	GSM262184	Blood-Cancer	adult acute myeloid leukemia(adult AML)	9.40088
5540	GSE10358	GSM262185	Blood-Cancer	adult acute myeloid leukemia(adult AML)	11.7899
5541	GSE10358	GSM262186	Blood-Cancer	adult acute myeloid leukemia(adult AML)	9.85019
5542	GSE10358	GSM262187	Blood-Cancer	adult acute myeloid leukemia(adult AML)	10.098
5543	GSE10358	GSM262188	Blood-Cancer	adult acute myeloid leukemia(adult AML)	11.268
5544	GSE10358	GSM262189	Blood-Cancer	adult acute myeloid leukemia(adult AML)	11.7956
5545	GSE10358	GSM262190	Blood-Cancer	adult acute myeloid leukemia(adult AML)	10.3987
5546	GSE10358	GSM262191	Blood-Cancer	adult acute myeloid leukemia(adult AML)	10.5362
5547	GSE10358	GSM262192	Blood-Cancer	adult acute myeloid leukemia(adult AML)	9.41996
5548	GSE10358	GSM262193	Blood-Cancer	adult acute myeloid leukemia(adult AML)	11.0947
5549	GSE10358	GSM262194	Blood-Cancer	adult acute myeloid leukemia(adult AML)	9.72451
5550	GSE10358	GSM262195	Blood-Cancer	adult acute myeloid leukemia(adult AML)	9.24793
5551	GSE10358	GSM262196	Blood-Cancer	adult acute myeloid leukemia(adult AML)	11.4242
5552	GSE10358	GSM262197	Blood-Cancer	adult acute myeloid leukemia(adult AML)	10.4378
5553	GSE10358	GSM262198	Blood-Cancer	adult acute myeloid leukemia(adult AML)	10.9679
5554	GSE10358	GSM262199	Blood-Cancer	adult acute myeloid leukemia(adult AML)	10.9571
5555	GSE10358	GSM262200	Blood-Cancer	adult acute myeloid leukemia(adult AML)	9.01123
5556	GSE10358	GSM262201	Blood-Cancer	adult acute myeloid leukemia(adult AML)	8.34873
5557	GSE10358	GSM262202	Blood-Cancer	adult acute myeloid leukemia(adult AML)	7.82655
5558	GSE10358	GSM262203	Blood-Cancer	adult acute myeloid leukemia(adult AML)	10.6944
5559	GSE10358	GSM262204	Blood-Cancer	adult acute myeloid leukemia(adult AML)	11.0587
5560	GSE10358	GSM262205	Blood-Cancer	adult acute myeloid leukemia(adult AML)	9.19967
5561	GSE10358	GSM262206	Blood-Cancer	adult acute myeloid leukemia(adult AML)	9.75489
5562	GSE10358	GSM262207	Blood-Cancer	adult acute myeloid leukemia(adult AML)	12.0396
5563	GSE10358	GSM262208	Blood-Cancer	adult acute myeloid leukemia(adult AML)	10.7863
5564	GSE10358	GSM262209	Blood-Cancer	adult acute myeloid leukemia(adult AML)	9.75656
5565	GSE10358	GSM262210	Blood-Cancer	adult acute myeloid leukemia(adult AML)	11.4205
5566	GSE10358	GSM262211	Blood-Cancer	adult acute myeloid leukemia(adult AML)	8.79442
5567	GSE10358	GSM262212	Blood-Cancer	adult acute myeloid leukemia(adult AML)	10.0647
5568	GSE10358	GSM262213	Blood-Cancer	adult acute myeloid leukemia(adult AML)	10.8057
5569	GSE10358	GSM262214	Blood-Cancer	adult acute myeloid leukemia(adult AML)	12.2467
5570	GSE10358	GSM262215	Blood-Cancer	adult acute myeloid leukemia(adult AML)	9.11374
5571	GSE10358	GSM262216	Blood-Cancer	adult acute myeloid leukemia(adult AML)	11.2906
5572	GSE10358	GSM262217	Blood-Cancer	adult acute myeloid leukemia(adult AML)	7.50779
5573	GSE10358	GSM262218	Blood-Cancer	adult acute myeloid leukemia(adult AML)	6.97728
5574	GSE10358	GSM262219	Blood-Cancer	adult acute myeloid leukemia(adult AML)	6.9542
5575	GSE10358	GSM262220	Blood-Cancer	adult acute myeloid leukemia(adult AML)	8.36194
5576	GSE10358	GSM262221	Blood-Cancer	adult acute myeloid leukemia(adult AML)	6.24793
5577	GSE10358	GSM262222	Blood-Cancer	adult acute myeloid leukemia(adult AML)	7
5578	GSE10358	GSM262254	Blood-Cancer	adult acute myeloid leukemia(adult AML)	10.6856
5579	GSE10358	GSM262255	Blood-Cancer	adult acute myeloid leukemia(adult AML)	10.2095
5580	GSE10358	GSM262256	Blood-Cancer	adult acute myeloid leukemia(adult AML)	10.1548
5581	GSE10358	GSM262257	Blood-Cancer	adult acute myeloid leukemia(adult AML)	8.61838
6221	GSE11135	GSM280838	Blood-Cancer	adult acute myeloid leukemia(adult AML)	9.93221
6222	GSE11135	GSM280839	Blood-Cancer	adult acute myeloid leukemia(adult AML)	10.1267
6225	GSE11135	GSM280858	Blood-Cancer	adult acute myeloid leukemia(adult AML)	10.3015
6226	GSE11135	GSM280859	Blood-Cancer	adult acute myeloid leukemia(adult AML)	10.1972
6229	GSE11135	GSM280878	Blood-Cancer	adult acute myeloid leukemia(adult AML)	9.41363
6230	GSE11135	GSM280879	Blood-Cancer	adult acute myeloid leukemia(adult AML)	9.44087
6233	GSE11135	GSM280902	Blood-Cancer	adult acute myeloid leukemia(adult AML)	10.1836
6234	GSE11135	GSM280903	Blood-Cancer	adult acute myeloid leukemia(adult AML)	10.1189
6237	GSE11135	GSM280918	Blood-Cancer	adult acute myeloid leukemia(adult AML)	10.0279
6238	GSE11135	GSM280919	Blood-Cancer	adult acute myeloid leukemia(adult AML)	9.93516
6241	GSE11135	GSM280934	Blood-Cancer	adult acute myeloid leukemia(adult AML)	9.99435
6242	GSE11135	GSM280935	Blood-Cancer	adult acute myeloid leukemia(adult AML)	10.1059
6245	GSE11135	GSM280950	Blood-Cancer	adult acute myeloid leukemia(adult AML)	10.0647
6246	GSE11135	GSM280951	Blood-Cancer	adult acute myeloid leukemia(adult AML)	10.0084
6249	GSE11135	GSM280966	Blood-Cancer	adult acute myeloid leukemia(adult AML)	9.99152
6250	GSE11135	GSM280967	Blood-Cancer	adult acute myeloid leukemia(adult AML)	10.062
6253	GSE11135	GSM280984	Blood-Cancer	adult acute myeloid leukemia(adult AML)	10.0954
6254	GSE11135	GSM280985	Blood-Cancer	adult acute myeloid leukemia(adult AML)	9.86109
6257	GSE11135	GSM281000	Blood-Cancer	adult acute myeloid leukemia(adult AML)	10.2444
6258	GSE11135	GSM281001	Blood-Cancer	adult acute myeloid leukemia(adult AML)	10.3253
6523	GSE12326	GSM309694	Blood-Cancer	adult acute myeloid leukemia(adult AML)	9.46353
6524	GSE12326	GSM309695	Blood-Cancer	adult acute myeloid leukemia(adult AML)	9.17991
6525	GSE12326	GSM309696	Blood-Cancer	adult acute myeloid leukemia(adult AML)	9.83763
6526	GSE12326	GSM309697	Blood-Cancer	adult acute myeloid leukemia(adult AML)	9.74651
6527	GSE12326	GSM309698	Blood-Cancer	adult acute myeloid leukemia(adult AML)	10.2491
6528	GSE12326	GSM309699	Blood-Cancer	adult acute myeloid leukemia(adult AML)	9.90689
6534	GSE12417	GSM316652	Blood-Cancer	adult acute myeloid leukemia(adult AML)	10.2726
6535	GSE12417	GSM316653	Blood-Cancer	adult acute myeloid leukemia(adult AML)	10.6221
6536	GSE12417	GSM316654	Blood-Cancer	adult acute myeloid leukemia(adult AML)	10.7557
6537	GSE12417	GSM316655	Blood-Cancer	adult acute myeloid leukemia(adult AML)	11.8815
6538	GSE12417	GSM316656	Blood-Cancer	adult acute myeloid leukemia(adult AML)	10.8727
6539	GSE12417	GSM316657	Blood-Cancer	adult acute myeloid leukemia(adult AML)	12.0583
6540	GSE12417	GSM316659	Blood-Cancer	adult acute myeloid leukemia(adult AML)	10.0334
6541	GSE12417	GSM316660	Blood-Cancer	adult acute myeloid leukemia(adult AML)	11.6887
6542	GSE12417	GSM316661	Blood-Cancer	adult acute myeloid leukemia(adult AML)	11.7997
6543	GSE12417	GSM316662	Blood-Cancer	adult acute myeloid leukemia(adult AML)	8.56224
6544	GSE12417	GSM316663	Blood-Cancer	adult acute myeloid leukemia(adult AML)	9.48784
6545	GSE12417	GSM316664	Blood-Cancer	adult acute myeloid leukemia(adult AML)	12.1472
6546	GSE12417	GSM316665	Blood-Cancer	adult acute myeloid leukemia(adult AML)	7.85175
6547	GSE12417	GSM316666	Blood-Cancer	adult acute myeloid leukemia(adult AML)	8.69
6548	GSE12417	GSM316667	Blood-Cancer	adult acute myeloid leukemia(adult AML)	10.9076
6549	GSE12417	GSM316668	Blood-Cancer	adult acute myeloid leukemia(adult AML)	8.92778
6550	GSE12417	GSM316669	Blood-Cancer	adult acute myeloid leukemia(adult AML)	10.2288
6551	GSE12417	GSM316670	Blood-Cancer	adult acute myeloid leukemia(adult AML)	9.57175
6552	GSE12417	GSM316671	Blood-Cancer	adult acute myeloid leukemia(adult AML)	10.8178
6553	GSE12417	GSM316672	Blood-Cancer	adult acute myeloid leukemia(adult AML)	11.752
6554	GSE12417	GSM316673	Blood-Cancer	adult acute myeloid leukemia(adult AML)	11.8482
6555	GSE12417	GSM316674	Blood-Cancer	adult acute myeloid leukemia(adult AML)	8.61471
6556	GSE12417	GSM316675	Blood-Cancer	adult acute myeloid leukemia(adult AML)	10.058
6557	GSE12417	GSM316676	Blood-Cancer	adult acute myeloid leukemia(adult AML)	8.33092
6558	GSE12417	GSM316677	Blood-Cancer	adult acute myeloid leukemia(adult AML)	11.0238
6559	GSE12417	GSM316678	Blood-Cancer	adult acute myeloid leukemia(adult AML)	10.4041
6560	GSE12417	GSM316679	Blood-Cancer	adult acute myeloid leukemia(adult AML)	11.9241
6561	GSE12417	GSM316680	Blood-Cancer	adult acute myeloid leukemia(adult AML)	10.0875
6562	GSE12417	GSM316681	Blood-Cancer	adult acute myeloid leukemia(adult AML)	9.27612
6563	GSE12417	GSM316682	Blood-Cancer	adult acute myeloid leukemia(adult AML)	10.4605
6564	GSE12417	GSM316683	Blood-Cancer	adult acute myeloid leukemia(adult AML)	10.4388
6565	GSE12417	GSM316684	Blood-Cancer	adult acute myeloid leukemia(adult AML)	9.72451
6566	GSE12417	GSM316685	Blood-Cancer	adult acute myeloid leukemia(adult AML)	9.39874
6567	GSE12417	GSM316686	Blood-Cancer	adult acute myeloid leukemia(adult AML)	11.332
6568	GSE12417	GSM316687	Blood-Cancer	adult acute myeloid leukemia(adult AML)	10.4179
6569	GSE12417	GSM316688	Blood-Cancer	adult acute myeloid leukemia(adult AML)	10.6046
6570	GSE12417	GSM316689	Blood-Cancer	adult acute myeloid leukemia(adult AML)	11.3382
6571	GSE12417	GSM316690	Blood-Cancer	adult acute myeloid leukemia(adult AML)	10.3365
6572	GSE12417	GSM316691	Blood-Cancer	adult acute myeloid leukemia(adult AML)	9.45738
6573	GSE12417	GSM316692	Blood-Cancer	adult acute myeloid leukemia(adult AML)	8.05528
6574	GSE12417	GSM316693	Blood-Cancer	adult acute myeloid leukemia(adult AML)	11.2773
6575	GSE12417	GSM316694	Blood-Cancer	adult acute myeloid leukemia(adult AML)	9.21675
6576	GSE12417	GSM316695	Blood-Cancer	adult acute myeloid leukemia(adult AML)	12.0745
6577	GSE12417	GSM316696	Blood-Cancer	adult acute myeloid leukemia(adult AML)	11.6839
6578	GSE12417	GSM316697	Blood-Cancer	adult acute myeloid leukemia(adult AML)	9.23601
6579	GSE12417	GSM316698	Blood-Cancer	adult acute myeloid leukemia(adult AML)	10.2107
6580	GSE12417	GSM316699	Blood-Cancer	adult acute myeloid leukemia(adult AML)	9.35094
6581	GSE12417	GSM316700	Blood-Cancer	adult acute myeloid leukemia(adult AML)	9.76984
6582	GSE12417	GSM316701	Blood-Cancer	adult acute myeloid leukemia(adult AML)	9.16992
6583	GSE12417	GSM316702	Blood-Cancer	adult acute myeloid leukemia(adult AML)	10.9866
6584	GSE12417	GSM316703	Blood-Cancer	adult acute myeloid leukemia(adult AML)	10.7091
6585	GSE12417	GSM316704	Blood-Cancer	adult acute myeloid leukemia(adult AML)	10.697
6586	GSE12417	GSM316705	Blood-Cancer	adult acute myeloid leukemia(adult AML)	11.5962
6587	GSE12417	GSM316706	Blood-Cancer	adult acute myeloid leukemia(adult AML)	10.1586
6588	GSE12417	GSM316707	Blood-Cancer	adult acute myeloid leukemia(adult AML)	9.45327
6589	GSE12417	GSM316708	Blood-Cancer	adult acute myeloid leukemia(adult AML)	11.5713
6590	GSE12417	GSM316709	Blood-Cancer	adult acute myeloid leukemia(adult AML)	11.3163
6591	GSE12417	GSM316710	Blood-Cancer	adult acute myeloid leukemia(adult AML)	10.8978
6592	GSE12417	GSM316711	Blood-Cancer	adult acute myeloid leukemia(adult AML)	9.98014
6593	GSE12417	GSM316712	Blood-Cancer	adult acute myeloid leukemia(adult AML)	11.9658
6594	GSE12417	GSM316713	Blood-Cancer	adult acute myeloid leukemia(adult AML)	12.4494
6595	GSE12417	GSM316714	Blood-Cancer	adult acute myeloid leukemia(adult AML)	11.1053
6596	GSE12417	GSM316715	Blood-Cancer	adult acute myeloid leukemia(adult AML)	11.5028
6597	GSE12417	GSM316716	Blood-Cancer	adult acute myeloid leukemia(adult AML)	8.93664
6598	GSE12417	GSM316717	Blood-Cancer	adult acute myeloid leukemia(adult AML)	9.87958
6599	GSE12417	GSM316718	Blood-Cancer	adult acute myeloid leukemia(adult AML)	12.286
6600	GSE12417	GSM316719	Blood-Cancer	adult acute myeloid leukemia(adult AML)	11.2192
6601	GSE12417	GSM316720	Blood-Cancer	adult acute myeloid leukemia(adult AML)	11.2894
6602	GSE12417	GSM316721	Blood-Cancer	adult acute myeloid leukemia(adult AML)	8.60363
6603	GSE12417	GSM316722	Blood-Cancer	adult acute myeloid leukemia(adult AML)	9.15228
6604	GSE12417	GSM316723	Blood-Cancer	adult acute myeloid leukemia(adult AML)	8.92184
6605	GSE12417	GSM316724	Blood-Cancer	adult acute myeloid leukemia(adult AML)	10.4707
6606	GSE12417	GSM316725	Blood-Cancer	adult acute myeloid leukemia(adult AML)	10.7665
6607	GSE12417	GSM316726	Blood-Cancer	adult acute myeloid leukemia(adult AML)	8.54689
6608	GSE12417	GSM316727	Blood-Cancer	adult acute myeloid leukemia(adult AML)	11.1874
6609	GSE12417	GSM316728	Blood-Cancer	adult acute myeloid leukemia(adult AML)	10.8857
6610	GSE12417	GSM316729	Blood-Cancer	adult acute myeloid leukemia(adult AML)	10.5517
6611	GSE12417	GSM316730	Blood-Cancer	adult acute myeloid leukemia(adult AML)	11.0341
7378	GSE13159	GSM330387	Blood-Cancer	adult acute myeloid leukemia(adult AML)	9.50184
7379	GSE13159	GSM330388	Blood-Cancer	adult acute myeloid leukemia(adult AML)	8.87652
7380	GSE13159	GSM330389	Blood-Cancer	adult acute myeloid leukemia(adult AML)	9.77808
7381	GSE13159	GSM330390	Blood-Cancer	adult acute myeloid leukemia(adult AML)	9.37504
7382	GSE13159	GSM330391	Blood-Cancer	adult acute myeloid leukemia(adult AML)	8.79116
7383	GSE13159	GSM330392	Blood-Cancer	adult acute myeloid leukemia(adult AML)	9.69174
7384	GSE13159	GSM330393	Blood-Cancer	adult acute myeloid leukemia(adult AML)	11.2515
7385	GSE13159	GSM330394	Blood-Cancer	adult acute myeloid leukemia(adult AML)	9.10066
7386	GSE13159	GSM330395	Blood-Cancer	adult acute myeloid leukemia(adult AML)	9.44501
7387	GSE13159	GSM330396	Blood-Cancer	adult acute myeloid leukemia(adult AML)	9.41151
7388	GSE13159	GSM330397	Blood-Cancer	adult acute myeloid leukemia(adult AML)	8.56224
7389	GSE13159	GSM330398	Blood-Cancer	adult acute myeloid leukemia(adult AML)	7.73471
7390	GSE13159	GSM330399	Blood-Cancer	adult acute myeloid leukemia(adult AML)	10.0808
7391	GSE13159	GSM330400	Blood-Cancer	adult acute myeloid leukemia(adult AML)	9.92778
7392	GSE13159	GSM330401	Blood-Cancer	adult acute myeloid leukemia(adult AML)	9.33092
7393	GSE13159	GSM330402	Blood-Cancer	adult acute myeloid leukemia(adult AML)	8.82655
7394	GSE13159	GSM330403	Blood-Cancer	adult acute myeloid leukemia(adult AML)	8.46353
7395	GSE13159	GSM330404	Blood-Cancer	adult acute myeloid leukemia(adult AML)	10.5925
7396	GSE13159	GSM330405	Blood-Cancer	adult acute myeloid leukemia(adult AML)	8.17493
7397	GSE13159	GSM330406	Blood-Cancer	adult acute myeloid leukemia(adult AML)	10.4105
7398	GSE13159	GSM330407	Blood-Cancer	adult acute myeloid leukemia(adult AML)	9.36632
7399	GSE13159	GSM330408	Blood-Cancer	adult acute myeloid leukemia(adult AML)	8.71081
7400	GSE13159	GSM330409	Blood-Cancer	adult acute myeloid leukemia(adult AML)	8.76487
7401	GSE13159	GSM330410	Blood-Cancer	adult acute myeloid leukemia(adult AML)	9.94983
7402	GSE13159	GSM330411	Blood-Cancer	adult acute myeloid leukemia(adult AML)	8.42627
7403	GSE13159	GSM330412	Blood-Cancer	adult acute myeloid leukemia(adult AML)	9.48985
7404	GSE13159	GSM330413	Blood-Cancer	adult acute myeloid leukemia(adult AML)	9.95855
7405	GSE13159	GSM330414	Blood-Cancer	adult acute myeloid leukemia(adult AML)	9.65642
7406	GSE13159	GSM330415	Blood-Cancer	adult acute myeloid leukemia(adult AML)	9.00563
7407	GSE13159	GSM330416	Blood-Cancer	adult acute myeloid leukemia(adult AML)	8.78463
7408	GSE13159	GSM330417	Blood-Cancer	adult acute myeloid leukemia(adult AML)	10.2866
7409	GSE13159	GSM330418	Blood-Cancer	adult acute myeloid leukemia(adult AML)	7.93074
7410	GSE13159	GSM330419	Blood-Cancer	adult acute myeloid leukemia(adult AML)	8.7879
7411	GSE13159	GSM330420	Blood-Cancer	adult acute myeloid leukemia(adult AML)	9.47371
7412	GSE13159	GSM330421	Blood-Cancer	adult acute myeloid leukemia(adult AML)	9.4818
7413	GSE13159	GSM330422	Blood-Cancer	adult acute myeloid leukemia(adult AML)	10.2107
7414	GSE13159	GSM330423	Blood-Cancer	adult acute myeloid leukemia(adult AML)	10.4105
7415	GSE13159	GSM330424	Blood-Cancer	adult acute myeloid leukemia(adult AML)	8.59991
7416	GSE13159	GSM330425	Blood-Cancer	adult acute myeloid leukemia(adult AML)	8.94544
7417	GSE13159	GSM330426	Blood-Cancer	adult acute myeloid leukemia(adult AML)	8.58496
7418	GSE13159	GSM330427	Blood-Cancer	adult acute myeloid leukemia(adult AML)	9.67772
7419	GSE13159	GSM330428	Blood-Cancer	adult acute myeloid leukemia(adult AML)	10.0768
7420	GSE13159	GSM330429	Blood-Cancer	adult acute myeloid leukemia(adult AML)	7.71425
7421	GSE13159	GSM330430	Blood-Cancer	adult acute myeloid leukemia(adult AML)	6.67243
7422	GSE13159	GSM330431	Blood-Cancer	adult acute myeloid leukemia(adult AML)	10.8903
7423	GSE13159	GSM330432	Blood-Cancer	adult acute myeloid leukemia(adult AML)	9.27845
7424	GSE13159	GSM330433	Blood-Cancer	adult acute myeloid leukemia(adult AML)	9.05528
7425	GSE13159	GSM330434	Blood-Cancer	adult acute myeloid leukemia(adult AML)	10.567
7426	GSE13159	GSM330435	Blood-Cancer	adult acute myeloid leukemia(adult AML)	9.01123
7427	GSE13159	GSM330436	Blood-Cancer	adult acute myeloid leukemia(adult AML)	8.27146
7428	GSE13159	GSM330437	Blood-Cancer	adult acute myeloid leukemia(adult AML)	10.7082
7429	GSE13159	GSM330438	Blood-Cancer	adult acute myeloid leukemia(adult AML)	9.43254
7430	GSE13159	GSM330439	Blood-Cancer	adult acute myeloid leukemia(adult AML)	10.3387
7431	GSE13159	GSM330440	Blood-Cancer	adult acute myeloid leukemia(adult AML)	9.0634
7432	GSE13159	GSM330441	Blood-Cancer	adult acute myeloid leukemia(adult AML)	9.61102
7433	GSE13159	GSM330442	Blood-Cancer	adult acute myeloid leukemia(adult AML)	9.55459
7434	GSE13159	GSM330443	Blood-Cancer	adult acute myeloid leukemia(adult AML)	9.05257
7435	GSE13159	GSM330444	Blood-Cancer	adult acute myeloid leukemia(adult AML)	10.3106
7436	GSE13159	GSM330445	Blood-Cancer	adult acute myeloid leukemia(adult AML)	8.54689
7437	GSE13159	GSM330446	Blood-Cancer	adult acute myeloid leukemia(adult AML)	8.92184
7438	GSE13159	GSM330447	Blood-Cancer	adult acute myeloid leukemia(adult AML)	9.41574
7439	GSE13159	GSM330448	Blood-Cancer	adult acute myeloid leukemia(adult AML)	9.7879
7440	GSE13159	GSM330449	Blood-Cancer	adult acute myeloid leukemia(adult AML)	8.3443
7441	GSE13159	GSM330450	Blood-Cancer	adult acute myeloid leukemia(adult AML)	8.04439
7442	GSE13159	GSM330451	Blood-Cancer	adult acute myeloid leukemia(adult AML)	9.45327
7443	GSE13159	GSM330452	Blood-Cancer	adult acute myeloid leukemia(adult AML)	9.71596
7444	GSE13159	GSM330453	Blood-Cancer	adult acute myeloid leukemia(adult AML)	9.83131
7445	GSE13159	GSM330454	Blood-Cancer	adult acute myeloid leukemia(adult AML)	9.18735
7446	GSE13159	GSM330455	Blood-Cancer	adult acute myeloid leukemia(adult AML)	9.00563
7447	GSE13159	GSM330456	Blood-Cancer	adult acute myeloid leukemia(adult AML)	9.65642
7448	GSE13159	GSM330457	Blood-Cancer	adult acute myeloid leukemia(adult AML)	7.82655
7449	GSE13159	GSM330458	Blood-Cancer	adult acute myeloid leukemia(adult AML)	9.23362
7450	GSE13159	GSM330459	Blood-Cancer	adult acute myeloid leukemia(adult AML)	9.67419
7451	GSE13159	GSM330460	Blood-Cancer	adult acute myeloid leukemia(adult AML)	9.39446
7452	GSE13159	GSM330461	Blood-Cancer	adult acute myeloid leukemia(adult AML)	9.72792
7453	GSE13159	GSM330462	Blood-Cancer	adult acute myeloid leukemia(adult AML)	9.04712
7454	GSE13159	GSM330463	Blood-Cancer	adult acute myeloid leukemia(adult AML)	10.1085
7455	GSE13159	GSM330464	Blood-Cancer	adult acute myeloid leukemia(adult AML)	10.7632
7456	GSE13159	GSM330465	Blood-Cancer	adult acute myeloid leukemia(adult AML)	11.0498
7457	GSE13159	GSM330466	Blood-Cancer	adult acute myeloid leukemia(adult AML)	11.3712
7458	GSE13159	GSM330467	Blood-Cancer	adult acute myeloid leukemia(adult AML)	8.8392
7459	GSE13159	GSM330468	Blood-Cancer	adult acute myeloid leukemia(adult AML)	10.5304
7460	GSE13159	GSM330469	Blood-Cancer	adult acute myeloid leukemia(adult AML)	10.3509
7461	GSE13159	GSM330470	Blood-Cancer	adult acute myeloid leukemia(adult AML)	11.6303
7462	GSE13159	GSM330471	Blood-Cancer	adult acute myeloid leukemia(adult AML)	9.81538
7463	GSE13159	GSM330472	Blood-Cancer	adult acute myeloid leukemia(adult AML)	10.2586
7464	GSE13159	GSM330473	Blood-Cancer	adult acute myeloid leukemia(adult AML)	8.29462
7465	GSE13159	GSM330474	Blood-Cancer	adult acute myeloid leukemia(adult AML)	10.4231
7466	GSE13159	GSM330475	Blood-Cancer	adult acute myeloid leukemia(adult AML)	11.1618
7467	GSE13159	GSM330476	Blood-Cancer	adult acute myeloid leukemia(adult AML)	10.2597
7468	GSE13159	GSM330477	Blood-Cancer	adult acute myeloid leukemia(adult AML)	11.9432
7469	GSE13159	GSM330478	Blood-Cancer	adult acute myeloid leukemia(adult AML)	11.352
7470	GSE13159	GSM330479	Blood-Cancer	adult acute myeloid leukemia(adult AML)	10.4605
7471	GSE13159	GSM330480	Blood-Cancer	adult acute myeloid leukemia(adult AML)	10.218
7472	GSE13159	GSM330481	Blood-Cancer	adult acute myeloid leukemia(adult AML)	12.4714
7473	GSE13159	GSM330482	Blood-Cancer	adult acute myeloid leukemia(adult AML)	9.06609
7474	GSE13159	GSM330483	Blood-Cancer	adult acute myeloid leukemia(adult AML)	10.3729
7475	GSE13159	GSM330484	Blood-Cancer	adult acute myeloid leukemia(adult AML)	10.9069
7476	GSE13159	GSM330485	Blood-Cancer	adult acute myeloid leukemia(adult AML)	11.3202
7477	GSE13159	GSM330486	Blood-Cancer	adult acute myeloid leukemia(adult AML)	12.1036
7478	GSE13159	GSM330487	Blood-Cancer	adult acute myeloid leukemia(adult AML)	11.7104
7479	GSE13159	GSM330488	Blood-Cancer	adult acute myeloid leukemia(adult AML)	10.5718
7480	GSE13159	GSM330489	Blood-Cancer	adult acute myeloid leukemia(adult AML)	11.0035
7481	GSE13159	GSM330490	Blood-Cancer	adult acute myeloid leukemia(adult AML)	11.5503
7482	GSE13159	GSM330491	Blood-Cancer	adult acute myeloid leukemia(adult AML)	10.0553
7483	GSE13159	GSM330492	Blood-Cancer	adult acute myeloid leukemia(adult AML)	8.9542
7484	GSE13159	GSM330493	Blood-Cancer	adult acute myeloid leukemia(adult AML)	6.96578
7485	GSE13159	GSM330494	Blood-Cancer	adult acute myeloid leukemia(adult AML)	7.93074
7486	GSE13159	GSM330495	Blood-Cancer	adult acute myeloid leukemia(adult AML)	11.1855
7487	GSE13159	GSM330496	Blood-Cancer	adult acute myeloid leukemia(adult AML)	7.47573
7488	GSE13159	GSM330497	Blood-Cancer	adult acute myeloid leukemia(adult AML)	9.26209
7489	GSE13159	GSM330498	Blood-Cancer	adult acute myeloid leukemia(adult AML)	7.76155
7490	GSE13159	GSM330499	Blood-Cancer	adult acute myeloid leukemia(adult AML)	8.09803
7491	GSE13159	GSM330500	Blood-Cancer	adult acute myeloid leukemia(adult AML)	8.67596
7492	GSE13159	GSM330501	Blood-Cancer	adult acute myeloid leukemia(adult AML)	7.08746
7493	GSE13159	GSM330502	Blood-Cancer	adult acute myeloid leukemia(adult AML)	8.99152
7494	GSE13159	GSM330503	Blood-Cancer	adult acute myeloid leukemia(adult AML)	7.90087
7495	GSE13159	GSM330504	Blood-Cancer	adult acute myeloid leukemia(adult AML)	8.02791
7496	GSE13159	GSM330505	Blood-Cancer	adult acute myeloid leukemia(adult AML)	8.9571
7497	GSE13159	GSM330506	Blood-Cancer	adult acute myeloid leukemia(adult AML)	7.93664
7498	GSE13159	GSM330507	Blood-Cancer	adult acute myeloid leukemia(adult AML)	7.33985
7499	GSE13159	GSM330508	Blood-Cancer	adult acute myeloid leukemia(adult AML)	9.46148
7500	GSE13159	GSM330509	Blood-Cancer	adult acute myeloid leukemia(adult AML)	6.71425
7501	GSE13159	GSM330510	Blood-Cancer	adult acute myeloid leukemia(adult AML)	5.64386
7502	GSE13159	GSM330511	Blood-Cancer	adult acute myeloid leukemia(adult AML)	8.10329
7503	GSE13159	GSM330512	Blood-Cancer	adult acute myeloid leukemia(adult AML)	7.76155
7504	GSE13159	GSM330513	Blood-Cancer	adult acute myeloid leukemia(adult AML)	9.33316
7505	GSE13159	GSM330514	Blood-Cancer	adult acute myeloid leukemia(adult AML)	12.2195
7506	GSE13159	GSM330515	Blood-Cancer	adult acute myeloid leukemia(adult AML)	8.09803
7507	GSE13159	GSM330516	Blood-Cancer	adult acute myeloid leukemia(adult AML)	7.59991
7508	GSE13159	GSM330517	Blood-Cancer	adult acute myeloid leukemia(adult AML)	8.20457
7509	GSE13159	GSM330518	Blood-Cancer	adult acute myeloid leukemia(adult AML)	10.7448
7510	GSE13159	GSM330519	Blood-Cancer	adult acute myeloid leukemia(adult AML)	9.26679
7511	GSE13159	GSM330520	Blood-Cancer	adult acute myeloid leukemia(adult AML)	9.65464
7512	GSE13159	GSM330521	Blood-Cancer	adult acute myeloid leukemia(adult AML)	8.24793
7513	GSE13159	GSM330522	Blood-Cancer	adult acute myeloid leukemia(adult AML)	9.25503
7514	GSE13159	GSM330523	Blood-Cancer	adult acute myeloid leukemia(adult AML)	7.04439
7515	GSE13159	GSM330524	Blood-Cancer	adult acute myeloid leukemia(adult AML)	9.04985
7516	GSE13159	GSM330525	Blood-Cancer	adult acute myeloid leukemia(adult AML)	10.5401
7517	GSE13159	GSM330526	Blood-Cancer	adult acute myeloid leukemia(adult AML)	8.76487
7518	GSE13159	GSM330527	Blood-Cancer	adult acute myeloid leukemia(adult AML)	9.53333
7519	GSE13159	GSM330528	Blood-Cancer	adult acute myeloid leukemia(adult AML)	9.22882
7520	GSE13159	GSM330529	Blood-Cancer	adult acute myeloid leukemia(adult AML)	10.5887
7521	GSE13159	GSM330530	Blood-Cancer	adult acute myeloid leukemia(adult AML)	11.3608
7522	GSE13159	GSM330531	Blood-Cancer	adult acute myeloid leukemia(adult AML)	8.9571
7523	GSE13159	GSM330532	Blood-Cancer	adult acute myeloid leukemia(adult AML)	10.0566
7524	GSE13159	GSM330533	Blood-Cancer	adult acute myeloid leukemia(adult AML)	6.97728
7525	GSE13159	GSM330534	Blood-Cancer	adult acute myeloid leukemia(adult AML)	9.90237
7526	GSE13159	GSM330535	Blood-Cancer	adult acute myeloid leukemia(adult AML)	10.2842
7527	GSE13159	GSM330536	Blood-Cancer	adult acute myeloid leukemia(adult AML)	8.8009
7528	GSE13159	GSM330537	Blood-Cancer	adult acute myeloid leukemia(adult AML)	7.7879
7529	GSE13159	GSM330538	Blood-Cancer	adult acute myeloid leukemia(adult AML)	11.5939
7530	GSE13159	GSM330539	Blood-Cancer	adult acute myeloid leukemia(adult AML)	10.6804
7531	GSE13159	GSM330540	Blood-Cancer	adult acute myeloid leukemia(adult AML)	9.24555
7532	GSE13159	GSM330541	Blood-Cancer	adult acute myeloid leukemia(adult AML)	10.5821
7533	GSE13159	GSM330542	Blood-Cancer	adult acute myeloid leukemia(adult AML)	10.8025
7534	GSE13159	GSM330543	Blood-Cancer	adult acute myeloid leukemia(adult AML)	9.47371
7535	GSE13159	GSM330544	Blood-Cancer	adult acute myeloid leukemia(adult AML)	10.0375
7536	GSE13159	GSM330545	Blood-Cancer	adult acute myeloid leukemia(adult AML)	7.27612
7537	GSE13159	GSM330546	Blood-Cancer	adult acute myeloid leukemia(adult AML)	9.64566
7538	GSE13159	GSM330547	Blood-Cancer	adult acute myeloid leukemia(adult AML)	9.05528
7539	GSE13159	GSM330548	Blood-Cancer	adult acute myeloid leukemia(adult AML)	9.68475
7540	GSE13159	GSM330549	Blood-Cancer	adult acute myeloid leukemia(adult AML)	10.7707
7541	GSE13159	GSM330550	Blood-Cancer	adult acute myeloid leukemia(adult AML)	9.82337
7542	GSE13159	GSM330551	Blood-Cancer	adult acute myeloid leukemia(adult AML)	8.21432
7543	GSE13159	GSM330552	Blood-Cancer	adult acute myeloid leukemia(adult AML)	10.8803
7544	GSE13159	GSM330553	Blood-Cancer	adult acute myeloid leukemia(adult AML)	11.1396
7545	GSE13159	GSM330554	Blood-Cancer	adult acute myeloid leukemia(adult AML)	9.13955
7546	GSE13159	GSM330555	Blood-Cancer	adult acute myeloid leukemia(adult AML)	9.96145
7547	GSE13159	GSM330556	Blood-Cancer	adult acute myeloid leukemia(adult AML)	10.5613
7548	GSE13159	GSM330557	Blood-Cancer	adult acute myeloid leukemia(adult AML)	7.91886
7549	GSE13159	GSM330558	Blood-Cancer	adult acute myeloid leukemia(adult AML)	9.87498
7550	GSE13159	GSM330559	Blood-Cancer	adult acute myeloid leukemia(adult AML)	8.18982
7551	GSE13159	GSM330560	Blood-Cancer	adult acute myeloid leukemia(adult AML)	10.4378
7552	GSE13159	GSM330561	Blood-Cancer	adult acute myeloid leukemia(adult AML)	10.3231
7553	GSE13159	GSM330562	Blood-Cancer	adult acute myeloid leukemia(adult AML)	9.63662
7554	GSE13159	GSM330563	Blood-Cancer	adult acute myeloid leukemia(adult AML)	9.97442
7555	GSE13159	GSM330564	Blood-Cancer	adult acute myeloid leukemia(adult AML)	10.3095
7556	GSE13159	GSM330565	Blood-Cancer	adult acute myeloid leukemia(adult AML)	8.16992
7557	GSE13159	GSM330566	Blood-Cancer	adult acute myeloid leukemia(adult AML)	10.7715
7558	GSE13159	GSM330567	Blood-Cancer	adult acute myeloid leukemia(adult AML)	10.544
7559	GSE13159	GSM330568	Blood-Cancer	adult acute myeloid leukemia(adult AML)	9.05528
7560	GSE13159	GSM330569	Blood-Cancer	adult acute myeloid leukemia(adult AML)	11.0788
7561	GSE13159	GSM330570	Blood-Cancer	adult acute myeloid leukemia(adult AML)	9.94544
7562	GSE13159	GSM330571	Blood-Cancer	adult acute myeloid leukemia(adult AML)	9.01402
7563	GSE13159	GSM330572	Blood-Cancer	adult acute myeloid leukemia(adult AML)	10.9965
7564	GSE13159	GSM330573	Blood-Cancer	adult acute myeloid leukemia(adult AML)	8.61471
7565	GSE13159	GSM330574	Blood-Cancer	adult acute myeloid leukemia(adult AML)	10.6926
7566	GSE13159	GSM330575	Blood-Cancer	adult acute myeloid leukemia(adult AML)	9.41363
7567	GSE13159	GSM330576	Blood-Cancer	adult acute myeloid leukemia(adult AML)	10.545
7568	GSE13159	GSM330577	Blood-Cancer	adult acute myeloid leukemia(adult AML)	10.585
7569	GSE13159	GSM330578	Blood-Cancer	adult acute myeloid leukemia(adult AML)	10.6662
7570	GSE13159	GSM330579	Blood-Cancer	adult acute myeloid leukemia(adult AML)	11.7022
7571	GSE13159	GSM330580	Blood-Cancer	adult acute myeloid leukemia(adult AML)	8.25267
7572	GSE13159	GSM330581	Blood-Cancer	adult acute myeloid leukemia(adult AML)	7.88264
7573	GSE13159	GSM330582	Blood-Cancer	adult acute myeloid leukemia(adult AML)	8.63662
7574	GSE13159	GSM330583	Blood-Cancer	adult acute myeloid leukemia(adult AML)	10.7524
7575	GSE13159	GSM330584	Blood-Cancer	adult acute myeloid leukemia(adult AML)	10.8933
7576	GSE13159	GSM330585	Blood-Cancer	adult acute myeloid leukemia(adult AML)	9.66
7577	GSE13159	GSM330586	Blood-Cancer	adult acute myeloid leukemia(adult AML)	7.67948
7578	GSE13159	GSM330587	Blood-Cancer	adult acute myeloid leukemia(adult AML)	10.2107
7579	GSE13159	GSM330588	Blood-Cancer	adult acute myeloid leukemia(adult AML)	9.88722
7580	GSE13159	GSM330589	Blood-Cancer	adult acute myeloid leukemia(adult AML)	10.5216
7581	GSE13159	GSM330590	Blood-Cancer	adult acute myeloid leukemia(adult AML)	8.29002
7582	GSE13159	GSM330591	Blood-Cancer	adult acute myeloid leukemia(adult AML)	8
7583	GSE13159	GSM330592	Blood-Cancer	adult acute myeloid leukemia(adult AML)	8.37938
7584	GSE13159	GSM330593	Blood-Cancer	adult acute myeloid leukemia(adult AML)	11.5464
7585	GSE13159	GSM330594	Blood-Cancer	adult acute myeloid leukemia(adult AML)	11.6676
7586	GSE13159	GSM330595	Blood-Cancer	adult acute myeloid leukemia(adult AML)	12.4615
7587	GSE13159	GSM330596	Blood-Cancer	adult acute myeloid leukemia(adult AML)	7.18982
7588	GSE13159	GSM330597	Blood-Cancer	adult acute myeloid leukemia(adult AML)	7.03342
7589	GSE13159	GSM330598	Blood-Cancer	adult acute myeloid leukemia(adult AML)	10.6961
7590	GSE13159	GSM330599	Blood-Cancer	adult acute myeloid leukemia(adult AML)	11.5324
7591	GSE13159	GSM330600	Blood-Cancer	adult acute myeloid leukemia(adult AML)	12.1003
7592	GSE13159	GSM330601	Blood-Cancer	adult acute myeloid leukemia(adult AML)	10.4605
7593	GSE13159	GSM330602	Blood-Cancer	adult acute myeloid leukemia(adult AML)	10.0808
7594	GSE13159	GSM330603	Blood-Cancer	adult acute myeloid leukemia(adult AML)	8.90388
7595	GSE13159	GSM330604	Blood-Cancer	adult acute myeloid leukemia(adult AML)	8.64024
7596	GSE13159	GSM330605	Blood-Cancer	adult acute myeloid leukemia(adult AML)	10.3987
7597	GSE13159	GSM330606	Blood-Cancer	adult acute myeloid leukemia(adult AML)	8.86109
7598	GSE13159	GSM330607	Blood-Cancer	adult acute myeloid leukemia(adult AML)	10.5353
7599	GSE13159	GSM330608	Blood-Cancer	adult acute myeloid leukemia(adult AML)	11.3487
7600	GSE13159	GSM330609	Blood-Cancer	adult acute myeloid leukemia(adult AML)	10.8826
7601	GSE13159	GSM330610	Blood-Cancer	adult acute myeloid leukemia(adult AML)	10.5689
7602	GSE13159	GSM330611	Blood-Cancer	adult acute myeloid leukemia(adult AML)	10.2877
7603	GSE13159	GSM330612	Blood-Cancer	adult acute myeloid leukemia(adult AML)	11.7665
7604	GSE13159	GSM330613	Blood-Cancer	adult acute myeloid leukemia(adult AML)	11.4939
7605	GSE13159	GSM330614	Blood-Cancer	adult acute myeloid leukemia(adult AML)	10.5934
7606	GSE13159	GSM330615	Blood-Cancer	adult acute myeloid leukemia(adult AML)	10.7507
7607	GSE13159	GSM330616	Blood-Cancer	adult acute myeloid leukemia(adult AML)	9.7039
7608	GSE13159	GSM330617	Blood-Cancer	adult acute myeloid leukemia(adult AML)	9.11894
7609	GSE13159	GSM330618	Blood-Cancer	adult acute myeloid leukemia(adult AML)	11.239
7610	GSE13159	GSM330619	Blood-Cancer	adult acute myeloid leukemia(adult AML)	10.8392
7611	GSE13159	GSM330620	Blood-Cancer	adult acute myeloid leukemia(adult AML)	9.25267
7612	GSE13159	GSM330621	Blood-Cancer	adult acute myeloid leukemia(adult AML)	9.99435
7613	GSE13159	GSM330622	Blood-Cancer	adult acute myeloid leukemia(adult AML)	9.0954
7614	GSE13159	GSM330623	Blood-Cancer	adult acute myeloid leukemia(adult AML)	9.59805
7615	GSE13159	GSM330624	Blood-Cancer	adult acute myeloid leukemia(adult AML)	9.48583
7616	GSE13159	GSM330625	Blood-Cancer	adult acute myeloid leukemia(adult AML)	10.6917
7617	GSE13159	GSM330626	Blood-Cancer	adult acute myeloid leukemia(adult AML)	8.55842
7618	GSE13159	GSM330627	Blood-Cancer	adult acute myeloid leukemia(adult AML)	10.8933
7619	GSE13159	GSM330628	Blood-Cancer	adult acute myeloid leukemia(adult AML)	11.9607
7620	GSE13159	GSM330629	Blood-Cancer	adult acute myeloid leukemia(adult AML)	8.96578
7621	GSE13159	GSM330630	Blood-Cancer	adult acute myeloid leukemia(adult AML)	8.20945
7622	GSE13159	GSM330631	Blood-Cancer	adult acute myeloid leukemia(adult AML)	9.55842
7623	GSE13159	GSM330632	Blood-Cancer	adult acute myeloid leukemia(adult AML)	11.2662
7624	GSE13159	GSM330633	Blood-Cancer	adult acute myeloid leukemia(adult AML)	9.78953
7625	GSE13159	GSM330634	Blood-Cancer	adult acute myeloid leukemia(adult AML)	9.31061
7626	GSE13159	GSM330635	Blood-Cancer	adult acute myeloid leukemia(adult AML)	9.54882
7627	GSE13159	GSM330636	Blood-Cancer	adult acute myeloid leukemia(adult AML)	9.43254
7628	GSE13159	GSM330637	Blood-Cancer	adult acute myeloid leukemia(adult AML)	10.9622
7629	GSE13159	GSM330638	Blood-Cancer	adult acute myeloid leukemia(adult AML)	8.81698
7630	GSE13159	GSM330639	Blood-Cancer	adult acute myeloid leukemia(adult AML)	9.65642
7631	GSE13159	GSM330640	Blood-Cancer	adult acute myeloid leukemia(adult AML)	10.6987
7632	GSE13159	GSM330641	Blood-Cancer	adult acute myeloid leukemia(adult AML)	9.57365
7633	GSE13159	GSM330642	Blood-Cancer	adult acute myeloid leukemia(adult AML)	10.2095
7634	GSE13159	GSM330643	Blood-Cancer	adult acute myeloid leukemia(adult AML)	7.71425
7635	GSE13159	GSM330644	Blood-Cancer	adult acute myeloid leukemia(adult AML)	10.2912
7636	GSE13159	GSM330645	Blood-Cancer	adult acute myeloid leukemia(adult AML)	10.1072
7637	GSE13159	GSM330646	Blood-Cancer	adult acute myeloid leukemia(adult AML)	10.0512
7638	GSE13159	GSM330647	Blood-Cancer	adult acute myeloid leukemia(adult AML)	9.6865
7639	GSE13159	GSM330648	Blood-Cancer	adult acute myeloid leukemia(adult AML)	9.27379
7640	GSE13159	GSM330649	Blood-Cancer	adult acute myeloid leukemia(adult AML)	10.0848
7641	GSE13159	GSM330650	Blood-Cancer	adult acute myeloid leukemia(adult AML)	11.2143
7642	GSE13159	GSM330651	Blood-Cancer	adult acute myeloid leukemia(adult AML)	9.01681
7643	GSE13159	GSM330652	Blood-Cancer	adult acute myeloid leukemia(adult AML)	10.1267
7644	GSE13159	GSM330653	Blood-Cancer	adult acute myeloid leukemia(adult AML)	10.2324
7645	GSE13159	GSM330654	Blood-Cancer	adult acute myeloid leukemia(adult AML)	9.90989
7646	GSE13159	GSM330655	Blood-Cancer	adult acute myeloid leukemia(adult AML)	9.33092
7647	GSE13159	GSM330656	Blood-Cancer	adult acute myeloid leukemia(adult AML)	9.44501
7648	GSE13159	GSM330657	Blood-Cancer	adult acute myeloid leukemia(adult AML)	8.7211
7649	GSE13159	GSM330658	Blood-Cancer	adult acute myeloid leukemia(adult AML)	9.18239
7650	GSE13159	GSM330659	Blood-Cancer	adult acute myeloid leukemia(adult AML)	10.5068
7651	GSE13159	GSM330660	Blood-Cancer	adult acute myeloid leukemia(adult AML)	9.47371
7652	GSE13159	GSM330661	Blood-Cancer	adult acute myeloid leukemia(adult AML)	9.75822
7653	GSE13159	GSM330662	Blood-Cancer	adult acute myeloid leukemia(adult AML)	8.32643
7654	GSE13159	GSM330663	Blood-Cancer	adult acute myeloid leukemia(adult AML)	10.4429
7655	GSE13159	GSM330664	Blood-Cancer	adult acute myeloid leukemia(adult AML)	10.2021
7656	GSE13159	GSM330665	Blood-Cancer	adult acute myeloid leukemia(adult AML)	10.3912
7657	GSE13159	GSM330666	Blood-Cancer	adult acute myeloid leukemia(adult AML)	9.40301
7658	GSE13159	GSM330667	Blood-Cancer	adult acute myeloid leukemia(adult AML)	8.61102
7659	GSE13159	GSM330668	Blood-Cancer	adult acute myeloid leukemia(adult AML)	10.6839
7660	GSE13159	GSM330669	Blood-Cancer	adult acute myeloid leukemia(adult AML)	9.31967
7661	GSE13159	GSM330670	Blood-Cancer	adult acute myeloid leukemia(adult AML)	8.75489
7662	GSE13159	GSM330671	Blood-Cancer	adult acute myeloid leukemia(adult AML)	10.5411
7663	GSE13159	GSM330672	Blood-Cancer	adult acute myeloid leukemia(adult AML)	12.6425
7664	GSE13159	GSM330673	Blood-Cancer	adult acute myeloid leukemia(adult AML)	11.0532
7665	GSE13159	GSM330674	Blood-Cancer	adult acute myeloid leukemia(adult AML)	10.5196
7666	GSE13159	GSM330675	Blood-Cancer	adult acute myeloid leukemia(adult AML)	9.40939
7667	GSE13159	GSM330676	Blood-Cancer	adult acute myeloid leukemia(adult AML)	7.18982
7668	GSE13159	GSM330677	Blood-Cancer	adult acute myeloid leukemia(adult AML)	11.4142
7669	GSE13159	GSM330678	Blood-Cancer	adult acute myeloid leukemia(adult AML)	8.76487
7670	GSE13159	GSM330679	Blood-Cancer	adult acute myeloid leukemia(adult AML)	9.49586
7671	GSE13159	GSM330680	Blood-Cancer	adult acute myeloid leukemia(adult AML)	11.4517
7672	GSE13159	GSM330681	Blood-Cancer	adult acute myeloid leukemia(adult AML)	9.19229
7673	GSE13159	GSM330682	Blood-Cancer	adult acute myeloid leukemia(adult AML)	10.7797
7674	GSE13159	GSM330683	Blood-Cancer	adult acute myeloid leukemia(adult AML)	9.84549
7675	GSE13159	GSM330684	Blood-Cancer	adult acute myeloid leukemia(adult AML)	10.0808
7676	GSE13159	GSM330685	Blood-Cancer	adult acute myeloid leukemia(adult AML)	10.0196
7677	GSE13159	GSM330686	Blood-Cancer	adult acute myeloid leukemia(adult AML)	8.80413
7678	GSE13159	GSM330687	Blood-Cancer	adult acute myeloid leukemia(adult AML)	11.268
7679	GSE13159	GSM330688	Blood-Cancer	adult acute myeloid leukemia(adult AML)	9.24793
7680	GSE13159	GSM330689	Blood-Cancer	adult acute myeloid leukemia(adult AML)	11.3832
7681	GSE13159	GSM330690	Blood-Cancer	adult acute myeloid leukemia(adult AML)	10.3117
7682	GSE13159	GSM330691	Blood-Cancer	adult acute myeloid leukemia(adult AML)	10.7254
7683	GSE13159	GSM330692	Blood-Cancer	adult acute myeloid leukemia(adult AML)	9.85487
7684	GSE13159	GSM330693	Blood-Cancer	adult acute myeloid leukemia(adult AML)	10.2444
7685	GSE13159	GSM330694	Blood-Cancer	adult acute myeloid leukemia(adult AML)	9.14211
7686	GSE13159	GSM330695	Blood-Cancer	adult acute myeloid leukemia(adult AML)	10.544
7687	GSE13159	GSM330696	Blood-Cancer	adult acute myeloid leukemia(adult AML)	9.79279
7688	GSE13159	GSM330697	Blood-Cancer	adult acute myeloid leukemia(adult AML)	9.88874
7689	GSE13159	GSM330698	Blood-Cancer	adult acute myeloid leukemia(adult AML)	10.5641
7690	GSE13159	GSM330699	Blood-Cancer	adult acute myeloid leukemia(adult AML)	7.67948
7691	GSE13159	GSM330700	Blood-Cancer	adult acute myeloid leukemia(adult AML)	10.8041
7692	GSE13159	GSM330701	Blood-Cancer	adult acute myeloid leukemia(adult AML)	9.99859
7693	GSE13159	GSM330702	Blood-Cancer	adult acute myeloid leukemia(adult AML)	9.05528
7694	GSE13159	GSM330703	Blood-Cancer	adult acute myeloid leukemia(adult AML)	8.44294
7695	GSE13159	GSM330704	Blood-Cancer	adult acute myeloid leukemia(adult AML)	10.3309
7696	GSE13159	GSM330705	Blood-Cancer	adult acute myeloid leukemia(adult AML)	9.64926
7697	GSE13159	GSM330706	Blood-Cancer	adult acute myeloid leukemia(adult AML)	8.25267
7698	GSE13159	GSM330707	Blood-Cancer	adult acute myeloid leukemia(adult AML)	9.11114
7699	GSE13159	GSM330708	Blood-Cancer	adult acute myeloid leukemia(adult AML)	11.0861
7700	GSE13159	GSM330709	Blood-Cancer	adult acute myeloid leukemia(adult AML)	10.6493
7701	GSE13159	GSM330710	Blood-Cancer	adult acute myeloid leukemia(adult AML)	8.43879
7702	GSE13159	GSM330711	Blood-Cancer	adult acute myeloid leukemia(adult AML)	9.56415
7703	GSE13159	GSM330712	Blood-Cancer	adult acute myeloid leukemia(adult AML)	8.77149
7704	GSE13159	GSM330713	Blood-Cancer	adult acute myeloid leukemia(adult AML)	9.76487
7705	GSE13159	GSM330714	Blood-Cancer	adult acute myeloid leukemia(adult AML)	9.41574
7706	GSE13159	GSM330715	Blood-Cancer	adult acute myeloid leukemia(adult AML)	8.19967
7707	GSE13159	GSM330716	Blood-Cancer	adult acute myeloid leukemia(adult AML)	11.3371
7708	GSE13159	GSM330717	Blood-Cancer	adult acute myeloid leukemia(adult AML)	9.53528
7709	GSE13159	GSM330718	Blood-Cancer	adult acute myeloid leukemia(adult AML)	9.02514
7710	GSE13159	GSM330719	Blood-Cancer	adult acute myeloid leukemia(adult AML)	11.1693
7711	GSE13159	GSM330720	Blood-Cancer	adult acute myeloid leukemia(adult AML)	8.62205
7712	GSE13159	GSM330721	Blood-Cancer	adult acute myeloid leukemia(adult AML)	10.3117
7713	GSE13159	GSM330722	Blood-Cancer	adult acute myeloid leukemia(adult AML)	8.02237
7714	GSE13159	GSM330723	Blood-Cancer	adult acute myeloid leukemia(adult AML)	8.28077
7715	GSE13159	GSM330724	Blood-Cancer	adult acute myeloid leukemia(adult AML)	10.6366
7716	GSE13159	GSM330725	Blood-Cancer	adult acute myeloid leukemia(adult AML)	9.633
7717	GSE13159	GSM330726	Blood-Cancer	adult acute myeloid leukemia(adult AML)	7.11894
7718	GSE13159	GSM330727	Blood-Cancer	adult acute myeloid leukemia(adult AML)	9.3966
7719	GSE13159	GSM330728	Blood-Cancer	adult acute myeloid leukemia(adult AML)	10.6821
7720	GSE13159	GSM330729	Blood-Cancer	adult acute myeloid leukemia(adult AML)	9.45738
7721	GSE13159	GSM330730	Blood-Cancer	adult acute myeloid leukemia(adult AML)	10.7356
7722	GSE13159	GSM330731	Blood-Cancer	adult acute myeloid leukemia(adult AML)	7.11894
7723	GSE13159	GSM330732	Blood-Cancer	adult acute myeloid leukemia(adult AML)	9.39874
7724	GSE13159	GSM330733	Blood-Cancer	adult acute myeloid leukemia(adult AML)	10.3106
7725	GSE13159	GSM330734	Blood-Cancer	adult acute myeloid leukemia(adult AML)	10.1762
7726	GSE13159	GSM330735	Blood-Cancer	adult acute myeloid leukemia(adult AML)	10.3038
7727	GSE13159	GSM330736	Blood-Cancer	adult acute myeloid leukemia(adult AML)	9.55842
7728	GSE13159	GSM330737	Blood-Cancer	adult acute myeloid leukemia(adult AML)	7.08746
7729	GSE13159	GSM330738	Blood-Cancer	adult acute myeloid leukemia(adult AML)	10.9151
7730	GSE13159	GSM330739	Blood-Cancer	adult acute myeloid leukemia(adult AML)	8
7731	GSE13159	GSM330740	Blood-Cancer	adult acute myeloid leukemia(adult AML)	11.9322
7732	GSE13159	GSM330741	Blood-Cancer	adult acute myeloid leukemia(adult AML)	9.51767
7733	GSE13159	GSM330742	Blood-Cancer	adult acute myeloid leukemia(adult AML)	10.7805
7734	GSE13159	GSM330743	Blood-Cancer	adult acute myeloid leukemia(adult AML)	10.8146
7735	GSE13159	GSM330744	Blood-Cancer	adult acute myeloid leukemia(adult AML)	8.09803
7736	GSE13159	GSM330745	Blood-Cancer	adult acute myeloid leukemia(adult AML)	11.0694
7737	GSE13159	GSM330746	Blood-Cancer	adult acute myeloid leukemia(adult AML)	8.73132
7738	GSE13159	GSM330747	Blood-Cancer	adult acute myeloid leukemia(adult AML)	8.43045
7739	GSE13159	GSM330748	Blood-Cancer	adult acute myeloid leukemia(adult AML)	9.75489
7740	GSE13159	GSM330749	Blood-Cancer	adult acute myeloid leukemia(adult AML)	9.00843
7741	GSE13159	GSM330750	Blood-Cancer	adult acute myeloid leukemia(adult AML)	10.1072
7742	GSE13159	GSM330751	Blood-Cancer	adult acute myeloid leukemia(adult AML)	10.0914
7743	GSE13159	GSM330752	Blood-Cancer	adult acute myeloid leukemia(adult AML)	10.5382
7744	GSE13159	GSM330753	Blood-Cancer	adult acute myeloid leukemia(adult AML)	10.5118
7745	GSE13159	GSM330754	Blood-Cancer	adult acute myeloid leukemia(adult AML)	9.72281
7746	GSE13159	GSM330755	Blood-Cancer	adult acute myeloid leukemia(adult AML)	9.64024
7747	GSE13159	GSM330756	Blood-Cancer	adult acute myeloid leukemia(adult AML)	8.25739
7748	GSE13159	GSM330757	Blood-Cancer	adult acute myeloid leukemia(adult AML)	9.52552
7749	GSE13159	GSM330758	Blood-Cancer	adult acute myeloid leukemia(adult AML)	10.851
7750	GSE13159	GSM330759	Blood-Cancer	adult acute myeloid leukemia(adult AML)	10.3287
7751	GSE13159	GSM330760	Blood-Cancer	adult acute myeloid leukemia(adult AML)	9.76155
7752	GSE13159	GSM330761	Blood-Cancer	adult acute myeloid leukemia(adult AML)	8.07682
7753	GSE13159	GSM330762	Blood-Cancer	adult acute myeloid leukemia(adult AML)	10.6348
7754	GSE13159	GSM330763	Blood-Cancer	adult acute myeloid leukemia(adult AML)	12.2723
7755	GSE13159	GSM330764	Blood-Cancer	adult acute myeloid leukemia(adult AML)	11.0519
7756	GSE13159	GSM330765	Blood-Cancer	adult acute myeloid leukemia(adult AML)	9.1472
7757	GSE13159	GSM330766	Blood-Cancer	adult acute myeloid leukemia(adult AML)	10.2288
7758	GSE13159	GSM330767	Blood-Cancer	adult acute myeloid leukemia(adult AML)	9.03067
7759	GSE13159	GSM330768	Blood-Cancer	adult acute myeloid leukemia(adult AML)	8.3443
7760	GSE13159	GSM330769	Blood-Cancer	adult acute myeloid leukemia(adult AML)	9.02237
7761	GSE13159	GSM330770	Blood-Cancer	adult acute myeloid leukemia(adult AML)	10.9046
7762	GSE13159	GSM330771	Blood-Cancer	adult acute myeloid leukemia(adult AML)	10.8696
7763	GSE13159	GSM330772	Blood-Cancer	adult acute myeloid leukemia(adult AML)	12.0597
7764	GSE13159	GSM330773	Blood-Cancer	adult acute myeloid leukemia(adult AML)	10.9046
7765	GSE13159	GSM330774	Blood-Cancer	adult acute myeloid leukemia(adult AML)	10.9614
7766	GSE13159	GSM330775	Blood-Cancer	adult acute myeloid leukemia(adult AML)	8.34873
7767	GSE13159	GSM330776	Blood-Cancer	adult acute myeloid leukemia(adult AML)	8.46761
7768	GSE13159	GSM330777	Blood-Cancer	adult acute myeloid leukemia(adult AML)	9.31515
7769	GSE13159	GSM330778	Blood-Cancer	adult acute myeloid leukemia(adult AML)	6.80736
7770	GSE13159	GSM330779	Blood-Cancer	adult acute myeloid leukemia(adult AML)	10.6357
7771	GSE13159	GSM330780	Blood-Cancer	adult acute myeloid leukemia(adult AML)	7.83289
7772	GSE13159	GSM330781	Blood-Cancer	adult acute myeloid leukemia(adult AML)	9.89936
7773	GSE13159	GSM330782	Blood-Cancer	adult acute myeloid leukemia(adult AML)	9.40939
7774	GSE13159	GSM330783	Blood-Cancer	adult acute myeloid leukemia(adult AML)	9.81378
7775	GSE13159	GSM330784	Blood-Cancer	adult acute myeloid leukemia(adult AML)	10.2912
7776	GSE13159	GSM330785	Blood-Cancer	adult acute myeloid leukemia(adult AML)	10.5294
7777	GSE13159	GSM330786	Blood-Cancer	adult acute myeloid leukemia(adult AML)	10.1189
7778	GSE13159	GSM330787	Blood-Cancer	adult acute myeloid leukemia(adult AML)	9.81378
7779	GSE13159	GSM330788	Blood-Cancer	adult acute myeloid leukemia(adult AML)	9.61102
7780	GSE13159	GSM330789	Blood-Cancer	adult acute myeloid leukemia(adult AML)	9.74483
7781	GSE13159	GSM330790	Blood-Cancer	adult acute myeloid leukemia(adult AML)	9.91588
7782	GSE13159	GSM330791	Blood-Cancer	adult acute myeloid leukemia(adult AML)	7.98868
7783	GSE13159	GSM330792	Blood-Cancer	adult acute myeloid leukemia(adult AML)	9.89633
7784	GSE13159	GSM330793	Blood-Cancer	adult acute myeloid leukemia(adult AML)	7.89482
7785	GSE13159	GSM330794	Blood-Cancer	adult acute myeloid leukemia(adult AML)	8.54689
7786	GSE13159	GSM330795	Blood-Cancer	adult acute myeloid leukemia(adult AML)	7.17991
7787	GSE13159	GSM330796	Blood-Cancer	adult acute myeloid leukemia(adult AML)	7.82018
7788	GSE13159	GSM330797	Blood-Cancer	adult acute myeloid leukemia(adult AML)	10.2597
7789	GSE13159	GSM330798	Blood-Cancer	adult acute myeloid leukemia(adult AML)	9.22159
7790	GSE13159	GSM330799	Blood-Cancer	adult acute myeloid leukemia(adult AML)	10.2046
7791	GSE13159	GSM330800	Blood-Cancer	adult acute myeloid leukemia(adult AML)	10.9069
7792	GSE13159	GSM330801	Blood-Cancer	adult acute myeloid leukemia(adult AML)	8.52356
7793	GSE13159	GSM330802	Blood-Cancer	adult acute myeloid leukemia(adult AML)	9.9571
7794	GSE13159	GSM330803	Blood-Cancer	adult acute myeloid leukemia(adult AML)	8.14466
7795	GSE13159	GSM330804	Blood-Cancer	adult acute myeloid leukemia(adult AML)	8.61471
7796	GSE13159	GSM330805	Blood-Cancer	adult acute myeloid leukemia(adult AML)	8.28077
7797	GSE13159	GSM330806	Blood-Cancer	adult acute myeloid leukemia(adult AML)	9.01123
7798	GSE13159	GSM330807	Blood-Cancer	adult acute myeloid leukemia(adult AML)	10.4136
7799	GSE13159	GSM330808	Blood-Cancer	adult acute myeloid leukemia(adult AML)	10.1724
7800	GSE13159	GSM330809	Blood-Cancer	adult acute myeloid leukemia(adult AML)	8.7879
7801	GSE13159	GSM330810	Blood-Cancer	adult acute myeloid leukemia(adult AML)	8.82972
7802	GSE13159	GSM330811	Blood-Cancer	adult acute myeloid leukemia(adult AML)	11.6027
7803	GSE13159	GSM330812	Blood-Cancer	adult acute myeloid leukemia(adult AML)	10.3498
7804	GSE13159	GSM330813	Blood-Cancer	adult acute myeloid leukemia(adult AML)	10.341
7805	GSE13159	GSM330814	Blood-Cancer	adult acute myeloid leukemia(adult AML)	9.34651
7806	GSE13159	GSM330815	Blood-Cancer	adult acute myeloid leukemia(adult AML)	10.9263
7807	GSE13159	GSM330816	Blood-Cancer	adult acute myeloid leukemia(adult AML)	8.03342
7808	GSE13159	GSM330817	Blood-Cancer	adult acute myeloid leukemia(adult AML)	10.7406
7809	GSE13159	GSM330818	Blood-Cancer	adult acute myeloid leukemia(adult AML)	11.014
7810	GSE13159	GSM330819	Blood-Cancer	adult acute myeloid leukemia(adult AML)	10.9454
7811	GSE13159	GSM330820	Blood-Cancer	adult acute myeloid leukemia(adult AML)	8.98584
7812	GSE13159	GSM330821	Blood-Cancer	adult acute myeloid leukemia(adult AML)	8.49985
7813	GSE13159	GSM330822	Blood-Cancer	adult acute myeloid leukemia(adult AML)	10.4105
7814	GSE13159	GSM330823	Blood-Cancer	adult acute myeloid leukemia(adult AML)	9.82814
7815	GSE13159	GSM330824	Blood-Cancer	adult acute myeloid leukemia(adult AML)	10.568
7816	GSE13159	GSM330825	Blood-Cancer	adult acute myeloid leukemia(adult AML)	8.96
7817	GSE13159	GSM330826	Blood-Cancer	adult acute myeloid leukemia(adult AML)	10.1033
7818	GSE13159	GSM330827	Blood-Cancer	adult acute myeloid leukemia(adult AML)	9.01402
7819	GSE13159	GSM330828	Blood-Cancer	adult acute myeloid leukemia(adult AML)	9.53916
7820	GSE13159	GSM330829	Blood-Cancer	adult acute myeloid leukemia(adult AML)	11.4762
7821	GSE13159	GSM330830	Blood-Cancer	adult acute myeloid leukemia(adult AML)	12.0921
7822	GSE13159	GSM330831	Blood-Cancer	adult acute myeloid leukemia(adult AML)	9.56224
7823	GSE13159	GSM330832	Blood-Cancer	adult acute myeloid leukemia(adult AML)	8.44708
7824	GSE13159	GSM330833	Blood-Cancer	adult acute myeloid leukemia(adult AML)	9.66711
7825	GSE13159	GSM330834	Blood-Cancer	adult acute myeloid leukemia(adult AML)	11.8242
7826	GSE13159	GSM330835	Blood-Cancer	adult acute myeloid leukemia(adult AML)	10.2562
7827	GSE13159	GSM330836	Blood-Cancer	adult acute myeloid leukemia(adult AML)	8.24317
7828	GSE13159	GSM330837	Blood-Cancer	adult acute myeloid leukemia(adult AML)	10.7117
7829	GSE13159	GSM330838	Blood-Cancer	adult acute myeloid leukemia(adult AML)	8.87958
7830	GSE13159	GSM330839	Blood-Cancer	adult acute myeloid leukemia(adult AML)	12.2258
7831	GSE13159	GSM330840	Blood-Cancer	adult acute myeloid leukemia(adult AML)	10.7142
7832	GSE13159	GSM330841	Blood-Cancer	adult acute myeloid leukemia(adult AML)	10.4615
7833	GSE13159	GSM330842	Blood-Cancer	adult acute myeloid leukemia(adult AML)	9.35755
7834	GSE13159	GSM330843	Blood-Cancer	adult acute myeloid leukemia(adult AML)	11.8788
7835	GSE13159	GSM330844	Blood-Cancer	adult acute myeloid leukemia(adult AML)	8.04985
7836	GSE13159	GSM330845	Blood-Cancer	adult acute myeloid leukemia(adult AML)	9.16742
7837	GSE13159	GSM330846	Blood-Cancer	adult acute myeloid leukemia(adult AML)	10.1254
7838	GSE13159	GSM330847	Blood-Cancer	adult acute myeloid leukemia(adult AML)	8.30378
7839	GSE13159	GSM330848	Blood-Cancer	adult acute myeloid leukemia(adult AML)	7.01123
7840	GSE13159	GSM330849	Blood-Cancer	adult acute myeloid leukemia(adult AML)	8.13955
7841	GSE13159	GSM330850	Blood-Cancer	adult acute myeloid leukemia(adult AML)	12.1821
7842	GSE13159	GSM330851	Blood-Cancer	adult acute myeloid leukemia(adult AML)	10.9114
7843	GSE13159	GSM330852	Blood-Cancer	adult acute myeloid leukemia(adult AML)	9.02791
7844	GSE13159	GSM330853	Blood-Cancer	adult acute myeloid leukemia(adult AML)	11.1699
7845	GSE13159	GSM330854	Blood-Cancer	adult acute myeloid leukemia(adult AML)	7.03342
7846	GSE13159	GSM330855	Blood-Cancer	adult acute myeloid leukemia(adult AML)	7.72792
7847	GSE13159	GSM330856	Blood-Cancer	adult acute myeloid leukemia(adult AML)	10.2703
7848	GSE13159	GSM330857	Blood-Cancer	adult acute myeloid leukemia(adult AML)	10.9091
7849	GSE13159	GSM330858	Blood-Cancer	adult acute myeloid leukemia(adult AML)	10.1599
7850	GSE13159	GSM330859	Blood-Cancer	adult acute myeloid leukemia(adult AML)	8.64386
7851	GSE13159	GSM330860	Blood-Cancer	adult acute myeloid leukemia(adult AML)	11.2473
7852	GSE13159	GSM330861	Blood-Cancer	adult acute myeloid leukemia(adult AML)	9.70908
7853	GSE13159	GSM330862	Blood-Cancer	adult acute myeloid leukemia(adult AML)	10.2408
7854	GSE13159	GSM330863	Blood-Cancer	adult acute myeloid leukemia(adult AML)	7.2384
7855	GSE13159	GSM330864	Blood-Cancer	adult acute myeloid leukemia(adult AML)	11.2697
7856	GSE13159	GSM330865	Blood-Cancer	adult acute myeloid leukemia(adult AML)	6.30378
7857	GSE13159	GSM330866	Blood-Cancer	adult acute myeloid leukemia(adult AML)	10.2384
7858	GSE13159	GSM330867	Blood-Cancer	adult acute myeloid leukemia(adult AML)	9.32418
7859	GSE13159	GSM330868	Blood-Cancer	adult acute myeloid leukemia(adult AML)	10.374
7860	GSE13159	GSM330869	Blood-Cancer	adult acute myeloid leukemia(adult AML)	8.73132
7861	GSE13159	GSM330870	Blood-Cancer	adult acute myeloid leukemia(adult AML)	10.7082
7862	GSE13159	GSM330871	Blood-Cancer	adult acute myeloid leukemia(adult AML)	10.6138
7863	GSE13159	GSM330872	Blood-Cancer	adult acute myeloid leukemia(adult AML)	11.0526
7864	GSE13159	GSM330873	Blood-Cancer	adult acute myeloid leukemia(adult AML)	7.94251
7865	GSE13159	GSM330874	Blood-Cancer	adult acute myeloid leukemia(adult AML)	8.56986
7866	GSE13159	GSM330875	Blood-Cancer	adult acute myeloid leukemia(adult AML)	10.8572
7867	GSE13159	GSM330876	Blood-Cancer	adult acute myeloid leukemia(adult AML)	7.44294
7868	GSE13159	GSM330877	Blood-Cancer	adult acute myeloid leukemia(adult AML)	9.33316
7869	GSE13159	GSM330878	Blood-Cancer	adult acute myeloid leukemia(adult AML)	9.04712
7870	GSE13159	GSM330879	Blood-Cancer	adult acute myeloid leukemia(adult AML)	10.9159
7871	GSE13159	GSM330880	Blood-Cancer	adult acute myeloid leukemia(adult AML)	9.49385
7872	GSE13159	GSM330881	Blood-Cancer	adult acute myeloid leukemia(adult AML)	11.8025
7873	GSE13159	GSM330882	Blood-Cancer	adult acute myeloid leukemia(adult AML)	8.96
7874	GSE13159	GSM330883	Blood-Cancer	adult acute myeloid leukemia(adult AML)	12.3815
7875	GSE13159	GSM330884	Blood-Cancer	adult acute myeloid leukemia(adult AML)	9.46964
7876	GSE13159	GSM330885	Blood-Cancer	adult acute myeloid leukemia(adult AML)	8.11894
7877	GSE13159	GSM330886	Blood-Cancer	adult acute myeloid leukemia(adult AML)	10.2597
7878	GSE13159	GSM330887	Blood-Cancer	adult acute myeloid leukemia(adult AML)	7.72792
7879	GSE13159	GSM330888	Blood-Cancer	adult acute myeloid leukemia(adult AML)	9.26444
7880	GSE13159	GSM330889	Blood-Cancer	adult acute myeloid leukemia(adult AML)	11.6239
7881	GSE13159	GSM330890	Blood-Cancer	adult acute myeloid leukemia(adult AML)	9.86109
7882	GSE13159	GSM330891	Blood-Cancer	adult acute myeloid leukemia(adult AML)	10.5236
7883	GSE13159	GSM330892	Blood-Cancer	adult acute myeloid leukemia(adult AML)	8.73471
7884	GSE13159	GSM330893	Blood-Cancer	adult acute myeloid leukemia(adult AML)	11.2095
7885	GSE13159	GSM330894	Blood-Cancer	adult acute myeloid leukemia(adult AML)	9.23601
7886	GSE13159	GSM330895	Blood-Cancer	adult acute myeloid leukemia(adult AML)	10.7339
7887	GSE13159	GSM330896	Blood-Cancer	adult acute myeloid leukemia(adult AML)	9.92778
7888	GSE13159	GSM330897	Blood-Cancer	adult acute myeloid leukemia(adult AML)	10.9715
7889	GSE13159	GSM330898	Blood-Cancer	adult acute myeloid leukemia(adult AML)	10.42
7890	GSE13159	GSM330899	Blood-Cancer	adult acute myeloid leukemia(adult AML)	10.2046
7891	GSE13159	GSM330900	Blood-Cancer	adult acute myeloid leukemia(adult AML)	9.78953
7892	GSE13159	GSM330901	Blood-Cancer	adult acute myeloid leukemia(adult AML)	10.5353
7893	GSE13159	GSM330902	Blood-Cancer	adult acute myeloid leukemia(adult AML)	9.05799
7894	GSE13159	GSM330903	Blood-Cancer	adult acute myeloid leukemia(adult AML)	10.102
7895	GSE13159	GSM330904	Blood-Cancer	adult acute myeloid leukemia(adult AML)	10.4707
7896	GSE13159	GSM330905	Blood-Cancer	adult acute myeloid leukemia(adult AML)	8.65464
7897	GSE13159	GSM330906	Blood-Cancer	adult acute myeloid leukemia(adult AML)	12.662
7898	GSE13159	GSM330907	Blood-Cancer	adult acute myeloid leukemia(adult AML)	9.73978
7899	GSE13159	GSM330908	Blood-Cancer	adult acute myeloid leukemia(adult AML)	10.1254
7900	GSE13159	GSM330909	Blood-Cancer	adult acute myeloid leukemia(adult AML)	11.2282
7901	GSE13159	GSM330910	Blood-Cancer	adult acute myeloid leukemia(adult AML)	9.3443
7902	GSE13159	GSM330911	Blood-Cancer	adult acute myeloid leukemia(adult AML)	10.363
7903	GSE13159	GSM330912	Blood-Cancer	adult acute myeloid leukemia(adult AML)	10.7125
7904	GSE13159	GSM330913	Blood-Cancer	adult acute myeloid leukemia(adult AML)	11.1013
7905	GSE13159	GSM330914	Blood-Cancer	adult acute myeloid leukemia(adult AML)	9.01123
7906	GSE13159	GSM330915	Blood-Cancer	adult acute myeloid leukemia(adult AML)	9.07414
7907	GSE13159	GSM330916	Blood-Cancer	adult acute myeloid leukemia(adult AML)	11.3934
7908	GSE13159	GSM330917	Blood-Cancer	adult acute myeloid leukemia(adult AML)	9.64024
7909	GSE13159	GSM330918	Blood-Cancer	adult acute myeloid leukemia(adult AML)	11.0175
7910	GSE13159	GSM330919	Blood-Cancer	adult acute myeloid leukemia(adult AML)	10.1774
7911	GSE13159	GSM330920	Blood-Cancer	adult acute myeloid leukemia(adult AML)	10.9476
7912	GSE13159	GSM330921	Blood-Cancer	adult acute myeloid leukemia(adult AML)	8.7211
7913	GSE13159	GSM330922	Blood-Cancer	adult acute myeloid leukemia(adult AML)	11.2929
7914	GSE13159	GSM330923	Blood-Cancer	adult acute myeloid leukemia(adult AML)	8.97442
7915	GSE13159	GSM330924	Blood-Cancer	adult acute myeloid leukemia(adult AML)	11.8074
7916	GSE13159	GSM330925	Blood-Cancer	adult acute myeloid leukemia(adult AML)	9.27612
7917	GSE13159	GSM330926	Blood-Cancer	adult acute myeloid leukemia(adult AML)	11.1706
7918	GSE13159	GSM330927	Blood-Cancer	adult acute myeloid leukemia(adult AML)	9.93369
7919	GSE13159	GSM330928	Blood-Cancer	adult acute myeloid leukemia(adult AML)	9.74987
8879	GSE14479	GSM361605	Blood-Cancer	adult acute myeloid leukemia(adult AML)	9.73301
8880	GSE14479	GSM361606	Blood-Cancer	adult acute myeloid leukemia(adult AML)	9.72622
8881	GSE14479	GSM361607	Blood-Cancer	adult acute myeloid leukemia(adult AML)	9.12153
8882	GSE14479	GSM361608	Blood-Cancer	adult acute myeloid leukemia(adult AML)	10.0701
8883	GSE14479	GSM361609	Blood-Cancer	adult acute myeloid leukemia(adult AML)	9.75489
8884	GSE14479	GSM361610	Blood-Cancer	adult acute myeloid leukemia(adult AML)	9.72622
8885	GSE14479	GSM361611	Blood-Cancer	adult acute myeloid leukemia(adult AML)	10.4409
8886	GSE14479	GSM361612	Blood-Cancer	adult acute myeloid leukemia(adult AML)	10.6618
8887	GSE14479	GSM361613	Blood-Cancer	adult acute myeloid leukemia(adult AML)	10.2586
8888	GSE14479	GSM361614	Blood-Cancer	adult acute myeloid leukemia(adult AML)	9.23122
8889	GSE14479	GSM361615	Blood-Cancer	adult acute myeloid leukemia(adult AML)	9.24317
8890	GSE14479	GSM361616	Blood-Cancer	adult acute myeloid leukemia(adult AML)	10.2842
8892	GSE14479	GSM361618	Blood-Cancer	adult acute myeloid leukemia(adult AML)	9.13699
8893	GSE14479	GSM361619	Blood-Cancer	adult acute myeloid leukemia(adult AML)	9.51767
8894	GSE14479	GSM361620	Blood-Cancer	adult acute myeloid leukemia(adult AML)	11.3066
8922	GSE14924	GSM372701	Blood-Cancer	adult acute myeloid leukemia(adult AML)	9.36413
8923	GSE14924	GSM372702	Blood-Cancer	adult acute myeloid leukemia(adult AML)	8.66534
8924	GSE14924	GSM372703	Blood-Cancer	adult acute myeloid leukemia(adult AML)	8.21432
8925	GSE14924	GSM372704	Blood-Cancer	adult acute myeloid leukemia(adult AML)	8.12412
8926	GSE14924	GSM372705	Blood-Cancer	adult acute myeloid leukemia(adult AML)	9.60363
8927	GSE14924	GSM372706	Blood-Cancer	adult acute myeloid leukemia(adult AML)	8.49185
8928	GSE14924	GSM372707	Blood-Cancer	adult acute myeloid leukemia(adult AML)	8.56605
8929	GSE14924	GSM372708	Blood-Cancer	adult acute myeloid leukemia(adult AML)	8.74147
8930	GSE14924	GSM372709	Blood-Cancer	adult acute myeloid leukemia(adult AML)	8.53138
8931	GSE14924	GSM372710	Blood-Cancer	adult acute myeloid leukemia(adult AML)	8.40939
8932	GSE14924	GSM372711	Blood-Cancer	adult acute myeloid leukemia(adult AML)	9.45121
8933	GSE14924	GSM372712	Blood-Cancer	adult acute myeloid leukemia(adult AML)	9.24555
8934	GSE14924	GSM372713	Blood-Cancer	adult acute myeloid leukemia(adult AML)	8.42206
8935	GSE14924	GSM372714	Blood-Cancer	adult acute myeloid leukemia(adult AML)	8.35315
8936	GSE14924	GSM372715	Blood-Cancer	adult acute myeloid leukemia(adult AML)	9.69174
8937	GSE14924	GSM372716	Blood-Cancer	adult acute myeloid leukemia(adult AML)	8.80735
8938	GSE14924	GSM372717	Blood-Cancer	adult acute myeloid leukemia(adult AML)	9.46964
8939	GSE14924	GSM372718	Blood-Cancer	adult acute myeloid leukemia(adult AML)	8.60733
8940	GSE14924	GSM372719	Blood-Cancer	adult acute myeloid leukemia(adult AML)	8.73471
8941	GSE14924	GSM372720	Blood-Cancer	adult acute myeloid leukemia(adult AML)	8.45943
8971	GSE15061	GSM376575	Blood-Cancer	adult acute myeloid leukemia(adult AML)	7.29462
8972	GSE15061	GSM376576	Blood-Cancer	adult acute myeloid leukemia(adult AML)	11.4404
8973	GSE15061	GSM376577	Blood-Cancer	adult acute myeloid leukemia(adult AML)	11.6479
8974	GSE15061	GSM376578	Blood-Cancer	adult acute myeloid leukemia(adult AML)	9.3966
8975	GSE15061	GSM376579	Blood-Cancer	adult acute myeloid leukemia(adult AML)	10.9144
8976	GSE15061	GSM376580	Blood-Cancer	adult acute myeloid leukemia(adult AML)	10.058
8977	GSE15061	GSM376581	Blood-Cancer	adult acute myeloid leukemia(adult AML)	10.1241
8978	GSE15061	GSM376582	Blood-Cancer	adult acute myeloid leukemia(adult AML)	11.3869
8979	GSE15061	GSM376583	Blood-Cancer	adult acute myeloid leukemia(adult AML)	9.37504
8980	GSE15061	GSM376584	Blood-Cancer	adult acute myeloid leukemia(adult AML)	11.6008
8981	GSE15061	GSM376585	Blood-Cancer	adult acute myeloid leukemia(adult AML)	10.4357
8982	GSE15061	GSM376586	Blood-Cancer	adult acute myeloid leukemia(adult AML)	10.0279
8983	GSE15061	GSM376587	Blood-Cancer	adult acute myeloid leukemia(adult AML)	10.1215
8984	GSE15061	GSM376588	Blood-Cancer	adult acute myeloid leukemia(adult AML)	9.2384
8985	GSE15061	GSM376589	Blood-Cancer	adult acute myeloid leukemia(adult AML)	10.6202
8986	GSE15061	GSM376590	Blood-Cancer	adult acute myeloid leukemia(adult AML)	9.78627
8987	GSE15061	GSM376591	Blood-Cancer	adult acute myeloid leukemia(adult AML)	10.7524
8988	GSE15061	GSM376592	Blood-Cancer	adult acute myeloid leukemia(adult AML)	11.0382
8989	GSE15061	GSM376593	Blood-Cancer	adult acute myeloid leukemia(adult AML)	9.22882
8990	GSE15061	GSM376594	Blood-Cancer	adult acute myeloid leukemia(adult AML)	10.792
8991	GSE15061	GSM376595	Blood-Cancer	adult acute myeloid leukemia(adult AML)	8.45533
8992	GSE15061	GSM376596	Blood-Cancer	adult acute myeloid leukemia(adult AML)	11.1254
8993	GSE15061	GSM376597	Blood-Cancer	adult acute myeloid leukemia(adult AML)	9.71425
8994	GSE15061	GSM376598	Blood-Cancer	adult acute myeloid leukemia(adult AML)	11.3337
8995	GSE15061	GSM376599	Blood-Cancer	adult acute myeloid leukemia(adult AML)	8.77808
8996	GSE15061	GSM376600	Blood-Cancer	adult acute myeloid leukemia(adult AML)	8.46353
8997	GSE15061	GSM376601	Blood-Cancer	adult acute myeloid leukemia(adult AML)	9.63662
8998	GSE15061	GSM376602	Blood-Cancer	adult acute myeloid leukemia(adult AML)	9.34873
8999	GSE15061	GSM376603	Blood-Cancer	adult acute myeloid leukemia(adult AML)	10.8619
9000	GSE15061	GSM376604	Blood-Cancer	adult acute myeloid leukemia(adult AML)	9.57365
9001	GSE15061	GSM376605	Blood-Cancer	adult acute myeloid leukemia(adult AML)	10.2889
9002	GSE15061	GSM376606	Blood-Cancer	adult acute myeloid leukemia(adult AML)	11.9506
9003	GSE15061	GSM376607	Blood-Cancer	adult acute myeloid leukemia(adult AML)	8.23362
9004	GSE15061	GSM376608	Blood-Cancer	adult acute myeloid leukemia(adult AML)	11.1787
9005	GSE15061	GSM376609	Blood-Cancer	adult acute myeloid leukemia(adult AML)	8.66178
9006	GSE15061	GSM376610	Blood-Cancer	adult acute myeloid leukemia(adult AML)	9.85953
9007	GSE15061	GSM376611	Blood-Cancer	adult acute myeloid leukemia(adult AML)	10.2432
9008	GSE15061	GSM376612	Blood-Cancer	adult acute myeloid leukemia(adult AML)	9.93221
9009	GSE15061	GSM376613	Blood-Cancer	adult acute myeloid leukemia(adult AML)	8.55075
9010	GSE15061	GSM376614	Blood-Cancer	adult acute myeloid leukemia(adult AML)	11.0423
9011	GSE15061	GSM376615	Blood-Cancer	adult acute myeloid leukemia(adult AML)	10.4051
9012	GSE15061	GSM376616	Blood-Cancer	adult acute myeloid leukemia(adult AML)	9.89633
9013	GSE15061	GSM376617	Blood-Cancer	adult acute myeloid leukemia(adult AML)	8.17493
9014	GSE15061	GSM376618	Blood-Cancer	adult acute myeloid leukemia(adult AML)	10.4419
9015	GSE15061	GSM376619	Blood-Cancer	adult acute myeloid leukemia(adult AML)	12.1975
9016	GSE15061	GSM376620	Blood-Cancer	adult acute myeloid leukemia(adult AML)	9.14211
9017	GSE15061	GSM376621	Blood-Cancer	adult acute myeloid leukemia(adult AML)	8.58872
9018	GSE15061	GSM376622	Blood-Cancer	adult acute myeloid leukemia(adult AML)	10.9979
9019	GSE15061	GSM376623	Blood-Cancer	adult acute myeloid leukemia(adult AML)	10.93
9020	GSE15061	GSM376624	Blood-Cancer	adult acute myeloid leukemia(adult AML)	11.0728
9021	GSE15061	GSM376625	Blood-Cancer	adult acute myeloid leukemia(adult AML)	8.66178
9022	GSE15061	GSM376626	Blood-Cancer	adult acute myeloid leukemia(adult AML)	9.09803
9023	GSE15061	GSM376627	Blood-Cancer	adult acute myeloid leukemia(adult AML)	10.7254
9024	GSE15061	GSM376628	Blood-Cancer	adult acute myeloid leukemia(adult AML)	10.0307
9025	GSE15061	GSM376629	Blood-Cancer	adult acute myeloid leukemia(adult AML)	9.29002
9026	GSE15061	GSM376630	Blood-Cancer	adult acute myeloid leukemia(adult AML)	10.3365
9027	GSE15061	GSM376631	Blood-Cancer	adult acute myeloid leukemia(adult AML)	10.7305
9028	GSE15061	GSM376632	Blood-Cancer	adult acute myeloid leukemia(adult AML)	10.3038
9029	GSE15061	GSM376633	Blood-Cancer	adult acute myeloid leukemia(adult AML)	8.33539
9030	GSE15061	GSM376634	Blood-Cancer	adult acute myeloid leukemia(adult AML)	8.70736
9031	GSE15061	GSM376635	Blood-Cancer	adult acute myeloid leukemia(adult AML)	9.35975
9032	GSE15061	GSM376636	Blood-Cancer	adult acute myeloid leukemia(adult AML)	10.9679
9033	GSE15061	GSM376637	Blood-Cancer	adult acute myeloid leukemia(adult AML)	8.67243
9034	GSE15061	GSM376638	Blood-Cancer	adult acute myeloid leukemia(adult AML)	10.1267
9035	GSE15061	GSM376639	Blood-Cancer	adult acute myeloid leukemia(adult AML)	8.31741
9036	GSE15061	GSM376640	Blood-Cancer	adult acute myeloid leukemia(adult AML)	8.66888
9037	GSE15061	GSM376641	Blood-Cancer	adult acute myeloid leukemia(adult AML)	9.22882
9038	GSE15061	GSM376642	Blood-Cancer	adult acute myeloid leukemia(adult AML)	10.6618
9039	GSE15061	GSM376643	Blood-Cancer	adult acute myeloid leukemia(adult AML)	11.5314
9040	GSE15061	GSM376644	Blood-Cancer	adult acute myeloid leukemia(adult AML)	10.4615
9041	GSE15061	GSM376645	Blood-Cancer	adult acute myeloid leukemia(adult AML)	9.59246
9042	GSE15061	GSM376646	Blood-Cancer	adult acute myeloid leukemia(adult AML)	11.058
9043	GSE15061	GSM376647	Blood-Cancer	adult acute myeloid leukemia(adult AML)	9.99577
9044	GSE15061	GSM376648	Blood-Cancer	adult acute myeloid leukemia(adult AML)	9.09803
9045	GSE15061	GSM376649	Blood-Cancer	adult acute myeloid leukemia(adult AML)	10.2046
9046	GSE15061	GSM376650	Blood-Cancer	adult acute myeloid leukemia(adult AML)	9.19476
9047	GSE15061	GSM376651	Blood-Cancer	adult acute myeloid leukemia(adult AML)	9.70908
9048	GSE15061	GSM376652	Blood-Cancer	adult acute myeloid leukemia(adult AML)	12.042
9049	GSE15061	GSM376653	Blood-Cancer	adult acute myeloid leukemia(adult AML)	9.82177
9050	GSE15061	GSM376654	Blood-Cancer	adult acute myeloid leukemia(adult AML)	10.3531
9051	GSE15061	GSM376655	Blood-Cancer	adult acute myeloid leukemia(adult AML)	8.33539
9052	GSE15061	GSM376656	Blood-Cancer	adult acute myeloid leukemia(adult AML)	10.7748
9053	GSE15061	GSM376657	Blood-Cancer	adult acute myeloid leukemia(adult AML)	9.67066
9054	GSE15061	GSM376658	Blood-Cancer	adult acute myeloid leukemia(adult AML)	7.97154
9055	GSE15061	GSM376659	Blood-Cancer	adult acute myeloid leukemia(adult AML)	9.30378
9056	GSE15061	GSM376660	Blood-Cancer	adult acute myeloid leukemia(adult AML)	10.3454
9057	GSE15061	GSM376661	Blood-Cancer	adult acute myeloid leukemia(adult AML)	8.50779
9058	GSE15061	GSM376662	Blood-Cancer	adult acute myeloid leukemia(adult AML)	7.16993
9059	GSE15061	GSM376663	Blood-Cancer	adult acute myeloid leukemia(adult AML)	8.34873
9060	GSE15061	GSM376664	Blood-Cancer	adult acute myeloid leukemia(adult AML)	10.9873
9061	GSE15061	GSM376665	Blood-Cancer	adult acute myeloid leukemia(adult AML)	11.3376
9062	GSE15061	GSM376666	Blood-Cancer	adult acute myeloid leukemia(adult AML)	7.02237
9063	GSE15061	GSM376667	Blood-Cancer	adult acute myeloid leukemia(adult AML)	7.87652
9064	GSE15061	GSM376668	Blood-Cancer	adult acute myeloid leukemia(adult AML)	10.3219
9065	GSE15061	GSM376669	Blood-Cancer	adult acute myeloid leukemia(adult AML)	11.3123
9066	GSE15061	GSM376670	Blood-Cancer	adult acute myeloid leukemia(adult AML)	7.31288
9067	GSE15061	GSM376671	Blood-Cancer	adult acute myeloid leukemia(adult AML)	10.3083
9068	GSE15061	GSM376672	Blood-Cancer	adult acute myeloid leukemia(adult AML)	9.54496
9069	GSE15061	GSM376673	Blood-Cancer	adult acute myeloid leukemia(adult AML)	10.4919
9070	GSE15061	GSM376674	Blood-Cancer	adult acute myeloid leukemia(adult AML)	8.64024
9071	GSE15061	GSM376675	Blood-Cancer	adult acute myeloid leukemia(adult AML)	8.08215
9072	GSE15061	GSM376676	Blood-Cancer	adult acute myeloid leukemia(adult AML)	8.70044
9073	GSE15061	GSM376677	Blood-Cancer	adult acute myeloid leukemia(adult AML)	10.813
9074	GSE15061	GSM376678	Blood-Cancer	adult acute myeloid leukemia(adult AML)	9.48583
9075	GSE15061	GSM376679	Blood-Cancer	adult acute myeloid leukemia(adult AML)	11.0888
9076	GSE15061	GSM376680	Blood-Cancer	adult acute myeloid leukemia(adult AML)	9.16491
9077	GSE15061	GSM376681	Blood-Cancer	adult acute myeloid leukemia(adult AML)	12.2387
9078	GSE15061	GSM376682	Blood-Cancer	adult acute myeloid leukemia(adult AML)	9.59991
9079	GSE15061	GSM376683	Blood-Cancer	adult acute myeloid leukemia(adult AML)	8.40939
9080	GSE15061	GSM376684	Blood-Cancer	adult acute myeloid leukemia(adult AML)	10.6266
9081	GSE15061	GSM376685	Blood-Cancer	adult acute myeloid leukemia(adult AML)	10
9082	GSE15061	GSM376686	Blood-Cancer	adult acute myeloid leukemia(adult AML)	10.9951
9083	GSE15061	GSM376687	Blood-Cancer	adult acute myeloid leukemia(adult AML)	9.96434
9084	GSE15061	GSM376688	Blood-Cancer	adult acute myeloid leukemia(adult AML)	10.6083
9085	GSE15061	GSM376689	Blood-Cancer	adult acute myeloid leukemia(adult AML)	9.27146
9086	GSE15061	GSM376690	Blood-Cancer	adult acute myeloid leukemia(adult AML)	8.84235
9087	GSE15061	GSM376691	Blood-Cancer	adult acute myeloid leukemia(adult AML)	9.76984
9088	GSE15061	GSM376692	Blood-Cancer	adult acute myeloid leukemia(adult AML)	10.2726
9089	GSE15061	GSM376693	Blood-Cancer	adult acute myeloid leukemia(adult AML)	10.545
9090	GSE15061	GSM376694	Blood-Cancer	adult acute myeloid leukemia(adult AML)	10.817
9091	GSE15061	GSM376695	Blood-Cancer	adult acute myeloid leukemia(adult AML)	9.21189
9092	GSE15061	GSM376696	Blood-Cancer	adult acute myeloid leukemia(adult AML)	9.85331
9093	GSE15061	GSM376697	Blood-Cancer	adult acute myeloid leukemia(adult AML)	11.2697
9094	GSE15061	GSM376698	Blood-Cancer	adult acute myeloid leukemia(adult AML)	9.76984
9259	GSE15061	GSM376932	Blood-Cancer	adult acute myeloid leukemia(adult AML)	8.99152
9260	GSE15061	GSM376933	Blood-Cancer	adult acute myeloid leukemia(adult AML)	9.99577
9261	GSE15061	GSM376934	Blood-Cancer	adult acute myeloid leukemia(adult AML)	10.9965
15093	GSE16015	GSM400688	Blood-Cancer	adult acute myeloid leukemia(adult AML)	10.8696
9650	GSE16015	GSM400689	Blood-Cancer	adult acute myeloid leukemia(adult AML)	9.76155
9651	GSE16015	GSM400690	Blood-Cancer	adult acute myeloid leukemia(adult AML)	7.72792
9652	GSE16015	GSM400691	Blood-Cancer	adult acute myeloid leukemia(adult AML)	8.29002
9653	GSE16015	GSM400692	Blood-Cancer	adult acute myeloid leukemia(adult AML)	9.22882
9654	GSE16015	GSM400693	Blood-Cancer	adult acute myeloid leukemia(adult AML)	10.4136
9655	GSE16015	GSM400694	Blood-Cancer	adult acute myeloid leukemia(adult AML)	8.14466
9656	GSE16015	GSM400695	Blood-Cancer	adult acute myeloid leukemia(adult AML)	10.5216
9657	GSE16015	GSM400696	Blood-Cancer	adult acute myeloid leukemia(adult AML)	10.7356
9658	GSE16015	GSM400697	Blood-Cancer	adult acute myeloid leukemia(adult AML)	8.8009
9659	GSE16015	GSM400698	Blood-Cancer	adult acute myeloid leukemia(adult AML)	8.43879
9660	GSE16015	GSM400699	Blood-Cancer	adult acute myeloid leukemia(adult AML)	8.81698
9661	GSE16015	GSM400700	Blood-Cancer	adult acute myeloid leukemia(adult AML)	9.32418
9662	GSE16015	GSM400701	Blood-Cancer	adult acute myeloid leukemia(adult AML)	10.4378
9663	GSE16015	GSM400702	Blood-Cancer	adult acute myeloid leukemia(adult AML)	10.9614
9664	GSE16015	GSM400703	Blood-Cancer	adult acute myeloid leukemia(adult AML)	8.96
9665	GSE16015	GSM400704	Blood-Cancer	adult acute myeloid leukemia(adult AML)	7.18982
9666	GSE16015	GSM400705	Blood-Cancer	adult acute myeloid leukemia(adult AML)	8.24317
9667	GSE16015	GSM400706	Blood-Cancer	adult acute myeloid leukemia(adult AML)	10.5613
9668	GSE16015	GSM400707	Blood-Cancer	adult acute myeloid leukemia(adult AML)	7.94251
9669	GSE16015	GSM400708	Blood-Cancer	adult acute myeloid leukemia(adult AML)	7.01123
9670	GSE16015	GSM400709	Blood-Cancer	adult acute myeloid leukemia(adult AML)	8.10329
9671	GSE16015	GSM400710	Blood-Cancer	adult acute myeloid leukemia(adult AML)	9.02791
9672	GSE16015	GSM400711	Blood-Cancer	adult acute myeloid leukemia(adult AML)	10.9091
9673	GSE16015	GSM400712	Blood-Cancer	adult acute myeloid leukemia(adult AML)	10.7805
9674	GSE16015	GSM400713	Blood-Cancer	adult acute myeloid leukemia(adult AML)	10.8146
9675	GSE16015	GSM400714	Blood-Cancer	adult acute myeloid leukemia(adult AML)	10.6275
9676	GSE16015	GSM400715	Blood-Cancer	adult acute myeloid leukemia(adult AML)	11.7142
9677	GSE16015	GSM400716	Blood-Cancer	adult acute myeloid leukemia(adult AML)	9.86109
9678	GSE16015	GSM400717	Blood-Cancer	adult acute myeloid leukemia(adult AML)	8.59246
9679	GSE16015	GSM400718	Blood-Cancer	adult acute myeloid leukemia(adult AML)	9.59619
9680	GSE16015	GSM400719	Blood-Cancer	adult acute myeloid leukemia(adult AML)	9.43463
9681	GSE16015	GSM400720	Blood-Cancer	adult acute myeloid leukemia(adult AML)	9.85487
9682	GSE16015	GSM400721	Blood-Cancer	adult acute myeloid leukemia(adult AML)	11.0091
9683	GSE16015	GSM400722	Blood-Cancer	adult acute myeloid leukemia(adult AML)	9.00563
9684	GSE16015	GSM400723	Blood-Cancer	adult acute myeloid leukemia(adult AML)	9.33539
9685	GSE16015	GSM400724	Blood-Cancer	adult acute myeloid leukemia(adult AML)	8.09803
9686	GSE16015	GSM400725	Blood-Cancer	adult acute myeloid leukemia(adult AML)	8.91289
9687	GSE16015	GSM400726	Blood-Cancer	adult acute myeloid leukemia(adult AML)	10.3912
9688	GSE16015	GSM400727	Blood-Cancer	adult acute myeloid leukemia(adult AML)	9.86109
9689	GSE16015	GSM400728	Blood-Cancer	adult acute myeloid leukemia(adult AML)	10.6804
9690	GSE16015	GSM400729	Blood-Cancer	adult acute myeloid leukemia(adult AML)	9.44087
9691	GSE16015	GSM400730	Blood-Cancer	adult acute myeloid leukemia(adult AML)	8.3443
9692	GSE16015	GSM400731	Blood-Cancer	adult acute myeloid leukemia(adult AML)	10.0914
9693	GSE16015	GSM400732	Blood-Cancer	adult acute myeloid leukemia(adult AML)	8.54689
9694	GSE16015	GSM400733	Blood-Cancer	adult acute myeloid leukemia(adult AML)	8.61102
9695	GSE16015	GSM400734	Blood-Cancer	adult acute myeloid leukemia(adult AML)	9.01123
9696	GSE16015	GSM400735	Blood-Cancer	adult acute myeloid leukemia(adult AML)	10.4429
9697	GSE16015	GSM400736	Blood-Cancer	adult acute myeloid leukemia(adult AML)	10.3912
9698	GSE16015	GSM400737	Blood-Cancer	adult acute myeloid leukemia(adult AML)	8.07682
9699	GSE16015	GSM400738	Blood-Cancer	adult acute myeloid leukemia(adult AML)	9.16742
9700	GSE16015	GSM400739	Blood-Cancer	adult acute myeloid leukemia(adult AML)	9.24793
9701	GSE16015	GSM400740	Blood-Cancer	adult acute myeloid leukemia(adult AML)	8.20945
9702	GSE16015	GSM400741	Blood-Cancer	adult acute myeloid leukemia(adult AML)	12.0921
9703	GSE16015	GSM400742	Blood-Cancer	adult acute myeloid leukemia(adult AML)	8.90388
9704	GSE16015	GSM400743	Blood-Cancer	adult acute myeloid leukemia(adult AML)	8.63662
9705	GSE16015	GSM400744	Blood-Cancer	adult acute myeloid leukemia(adult AML)	10.8933
9706	GSE16015	GSM400745	Blood-Cancer	adult acute myeloid leukemia(adult AML)	8.18982
9707	GSE16015	GSM400746	Blood-Cancer	adult acute myeloid leukemia(adult AML)	9.99435
9708	GSE16015	GSM400747	Blood-Cancer	adult acute myeloid leukemia(adult AML)	9.78953
9709	GSE16015	GSM400748	Blood-Cancer	adult acute myeloid leukemia(adult AML)	10.6821
9710	GSE16015	GSM400749	Blood-Cancer	adult acute myeloid leukemia(adult AML)	11.6676
9711	GSE16015	GSM400750	Blood-Cancer	adult acute myeloid leukemia(adult AML)	10.9046
9712	GSE16015	GSM400751	Blood-Cancer	adult acute myeloid leukemia(adult AML)	9.41363
9713	GSE16015	GSM400752	Blood-Cancer	adult acute myeloid leukemia(adult AML)	8.80413
9714	GSE16015	GSM400753	Blood-Cancer	adult acute myeloid leukemia(adult AML)	8.25267
9715	GSE16015	GSM400754	Blood-Cancer	adult acute myeloid leukemia(adult AML)	8.21432
9716	GSE16015	GSM400755	Blood-Cancer	adult acute myeloid leukemia(adult AML)	9.88722
9717	GSE16015	GSM400756	Blood-Cancer	adult acute myeloid leukemia(adult AML)	9.56415
9718	GSE16015	GSM400757	Blood-Cancer	adult acute myeloid leukemia(adult AML)	8.28077
9719	GSE16015	GSM400758	Blood-Cancer	adult acute myeloid leukemia(adult AML)	8.02237
9720	GSE16015	GSM400759	Blood-Cancer	adult acute myeloid leukemia(adult AML)	8.55842
9721	GSE16015	GSM400760	Blood-Cancer	adult acute myeloid leukemia(adult AML)	8.44708
9722	GSE16015	GSM400761	Blood-Cancer	adult acute myeloid leukemia(adult AML)	10.7082
9723	GSE16015	GSM400762	Blood-Cancer	adult acute myeloid leukemia(adult AML)	9.81378
9724	GSE16015	GSM400763	Blood-Cancer	adult acute myeloid leukemia(adult AML)	8.03342
9725	GSE16015	GSM400764	Blood-Cancer	adult acute myeloid leukemia(adult AML)	9.44915
9726	GSE16015	GSM400765	Blood-Cancer	adult acute myeloid leukemia(adult AML)	11.6724
9727	GSE16015	GSM400766	Blood-Cancer	adult acute myeloid leukemia(adult AML)	10.8337
9728	GSE16015	GSM400767	Blood-Cancer	adult acute myeloid leukemia(adult AML)	10.2969
9729	GSE16015	GSM400768	Blood-Cancer	adult acute myeloid leukemia(adult AML)	10.4909
9730	GSE16015	GSM400769	Blood-Cancer	adult acute myeloid leukemia(adult AML)	9.46148
9731	GSE16015	GSM400770	Blood-Cancer	adult acute myeloid leukemia(adult AML)	11.0175
9732	GSE16015	GSM400771	Blood-Cancer	adult acute myeloid leukemia(adult AML)	8.22882
9733	GSE16015	GSM400772	Blood-Cancer	adult acute myeloid leukemia(adult AML)	9.58308
9734	GSE16015	GSM400773	Blood-Cancer	adult acute myeloid leukemia(adult AML)	11.374
9735	GSE16015	GSM400774	Blood-Cancer	adult acute myeloid leukemia(adult AML)	10.1111
9736	GSE16015	GSM400775	Blood-Cancer	adult acute myeloid leukemia(adult AML)	9.13955
9737	GSE16015	GSM400776	Blood-Cancer	adult acute myeloid leukemia(adult AML)	10.5265
9738	GSE16015	GSM400777	Blood-Cancer	adult acute myeloid leukemia(adult AML)	11.0647
9739	GSE16015	GSM400778	Blood-Cancer	adult acute myeloid leukemia(adult AML)	8.25739
9740	GSE16015	GSM400779	Blood-Cancer	adult acute myeloid leukemia(adult AML)	7.73471
9741	GSE16015	GSM400780	Blood-Cancer	adult acute myeloid leukemia(adult AML)	10.1254
9742	GSE16015	GSM400781	Blood-Cancer	adult acute myeloid leukemia(adult AML)	11.3815
9743	GSE16015	GSM400782	Blood-Cancer	adult acute myeloid leukemia(adult AML)	10.891
9744	GSE16015	GSM400783	Blood-Cancer	adult acute myeloid leukemia(adult AML)	9.17742
9745	GSE16015	GSM400784	Blood-Cancer	adult acute myeloid leukemia(adult AML)	7.76818
9746	GSE16015	GSM400785	Blood-Cancer	adult acute myeloid leukemia(adult AML)	12.4615
9747	GSE16015	GSM400786	Blood-Cancer	adult acute myeloid leukemia(adult AML)	9.57365
9748	GSE16015	GSM400787	Blood-Cancer	adult acute myeloid leukemia(adult AML)	11.0532
9749	GSE16015	GSM400788	Blood-Cancer	adult acute myeloid leukemia(adult AML)	6.97728
9750	GSE16015	GSM400789	Blood-Cancer	adult acute myeloid leukemia(adult AML)	10.7254
9751	GSE16015	GSM400790	Blood-Cancer	adult acute myeloid leukemia(adult AML)	11.3608
9752	GSE16015	GSM400791	Blood-Cancer	adult acute myeloid leukemia(adult AML)	10.6821
9753	GSE16015	GSM400792	Blood-Cancer	adult acute myeloid leukemia(adult AML)	8.09276
9754	GSE16015	GSM400793	Blood-Cancer	adult acute myeloid leukemia(adult AML)	11.3745
9755	GSE16015	GSM400794	Blood-Cancer	adult acute myeloid leukemia(adult AML)	6.91886
9818	GSE17061	GSM426801	Blood-Cancer	adult acute myeloid leukemia(adult AML)	10.8657
9819	GSE17061	GSM426802	Blood-Cancer	adult acute myeloid leukemia(adult AML)	11.3157
9820	GSE17061	GSM426803	Blood-Cancer	adult acute myeloid leukemia(adult AML)	11.1867
9821	GSE17061	GSM426804	Blood-Cancer	adult acute myeloid leukemia(adult AML)	10.1331
9822	GSE17061	GSM426805	Blood-Cancer	adult acute myeloid leukemia(adult AML)	11.6983
9823	GSE17061	GSM426806	Blood-Cancer	adult acute myeloid leukemia(adult AML)	10.8384
9824	GSE17061	GSM426807	Blood-Cancer	adult acute myeloid leukemia(adult AML)	10.021
9825	GSE17061	GSM426808	Blood-Cancer	adult acute myeloid leukemia(adult AML)	11.0098
9826	GSE17061	GSM426809	Blood-Cancer	adult acute myeloid leukemia(adult AML)	10.9016
9827	GSE17061	GSM426810	Blood-Cancer	adult acute myeloid leukemia(adult AML)	9.04712
9828	GSE17061	GSM426811	Blood-Cancer	adult acute myeloid leukemia(adult AML)	11
9829	GSE17061	GSM426812	Blood-Cancer	adult acute myeloid leukemia(adult AML)	10.445
9830	GSE17061	GSM426813	Blood-Cancer	adult acute myeloid leukemia(adult AML)	9.09011
9831	GSE17061	GSM426814	Blood-Cancer	adult acute myeloid leukemia(adult AML)	11.279
9832	GSE17061	GSM426815	Blood-Cancer	adult acute myeloid leukemia(adult AML)	10.6839
9833	GSE17061	GSM426816	Blood-Cancer	adult acute myeloid leukemia(adult AML)	12.2577
9834	GSE17061	GSM426817	Blood-Cancer	adult acute myeloid leukemia(adult AML)	11.058
9835	GSE17061	GSM426818	Blood-Cancer	adult acute myeloid leukemia(adult AML)	11.4136
9836	GSE17061	GSM426819	Blood-Cancer	adult acute myeloid leukemia(adult AML)	11.2574
9837	GSE17061	GSM426820	Blood-Cancer	adult acute myeloid leukemia(adult AML)	10.0251
9838	GSE17061	GSM426821	Blood-Cancer	adult acute myeloid leukemia(adult AML)	9.92778
9839	GSE17061	GSM426822	Blood-Cancer	adult acute myeloid leukemia(adult AML)	11.5137
9840	GSE17061	GSM426823	Blood-Cancer	adult acute myeloid leukemia(adult AML)	10.3912
9841	GSE17061	GSM426824	Blood-Cancer	adult acute myeloid leukemia(adult AML)	10.5108
9842	GSE17061	GSM426825	Blood-Cancer	adult acute myeloid leukemia(adult AML)	10.9866
9843	GSE17061	GSM426826	Blood-Cancer	adult acute myeloid leukemia(adult AML)	10.4189
9844	GSE17061	GSM426827	Blood-Cancer	adult acute myeloid leukemia(adult AML)	9.65464
9845	GSE17061	GSM426828	Blood-Cancer	adult acute myeloid leukemia(adult AML)	10.4019
9846	GSE17061	GSM426829	Blood-Cancer	adult acute myeloid leukemia(adult AML)	9.82655
9847	GSE17061	GSM426830	Blood-Cancer	adult acute myeloid leukemia(adult AML)	10.5755
9848	GSE17061	GSM426831	Blood-Cancer	adult acute myeloid leukemia(adult AML)	10.1861
9849	GSE17061	GSM426832	Blood-Cancer	adult acute myeloid leukemia(adult AML)	8.7039
9850	GSE17061	GSM426833	Blood-Cancer	adult acute myeloid leukemia(adult AML)	10.6257
9851	GSE17061	GSM426834	Blood-Cancer	adult acute myeloid leukemia(adult AML)	10.9758
9852	GSE17061	GSM426835	Blood-Cancer	adult acute myeloid leukemia(adult AML)	10.3365
10382	GSE18018	GSM450663	Blood-Cancer	adult acute myeloid leukemia(adult AML)	8.3443
10383	GSE18018	GSM450664	Blood-Cancer	adult acute myeloid leukemia(adult AML)	7.72792
10384	GSE18018	GSM450665	Blood-Cancer	adult acute myeloid leukemia(adult AML)	8.29002
10385	GSE18018	GSM450666	Blood-Cancer	adult acute myeloid leukemia(adult AML)	10.4136
10386	GSE18018	GSM450667	Blood-Cancer	adult acute myeloid leukemia(adult AML)	8.54689
10387	GSE18018	GSM450668	Blood-Cancer	adult acute myeloid leukemia(adult AML)	8.61102
10388	GSE18018	GSM450669	Blood-Cancer	adult acute myeloid leukemia(adult AML)	9.57365
10389	GSE18018	GSM450670	Blood-Cancer	adult acute myeloid leukemia(adult AML)	8.07682
10390	GSE18018	GSM450671	Blood-Cancer	adult acute myeloid leukemia(adult AML)	9.16742
10391	GSE18018	GSM450672	Blood-Cancer	adult acute myeloid leukemia(adult AML)	11.0532
10392	GSE18018	GSM450673	Blood-Cancer	adult acute myeloid leukemia(adult AML)	9.24793
10393	GSE18018	GSM450674	Blood-Cancer	adult acute myeloid leukemia(adult AML)	8.20945
10394	GSE18018	GSM450675	Blood-Cancer	adult acute myeloid leukemia(adult AML)	12.0921
10395	GSE18018	GSM450676	Blood-Cancer	adult acute myeloid leukemia(adult AML)	6.97728
10396	GSE18018	GSM450677	Blood-Cancer	adult acute myeloid leukemia(adult AML)	8.63662
10397	GSE18018	GSM450678	Blood-Cancer	adult acute myeloid leukemia(adult AML)	10.8933
10398	GSE18018	GSM450679	Blood-Cancer	adult acute myeloid leukemia(adult AML)	8.18982
10399	GSE18018	GSM450680	Blood-Cancer	adult acute myeloid leukemia(adult AML)	9.99435
10400	GSE18018	GSM450681	Blood-Cancer	adult acute myeloid leukemia(adult AML)	7.01123
10401	GSE18018	GSM450682	Blood-Cancer	adult acute myeloid leukemia(adult AML)	9.78953
10402	GSE18018	GSM450683	Blood-Cancer	adult acute myeloid leukemia(adult AML)	10.6821
10403	GSE18018	GSM450684	Blood-Cancer	adult acute myeloid leukemia(adult AML)	10.7254
10404	GSE18018	GSM450685	Blood-Cancer	adult acute myeloid leukemia(adult AML)	11.3608
10405	GSE18018	GSM450686	Blood-Cancer	adult acute myeloid leukemia(adult AML)	11.6676
10406	GSE18018	GSM450687	Blood-Cancer	adult acute myeloid leukemia(adult AML)	9.41363
10407	GSE18018	GSM450688	Blood-Cancer	adult acute myeloid leukemia(adult AML)	8.21432
10408	GSE18018	GSM450689	Blood-Cancer	adult acute myeloid leukemia(adult AML)	9.56415
10409	GSE18018	GSM450690	Blood-Cancer	adult acute myeloid leukemia(adult AML)	8.28077
10410	GSE18018	GSM450691	Blood-Cancer	adult acute myeloid leukemia(adult AML)	8.02237
10411	GSE18018	GSM450692	Blood-Cancer	adult acute myeloid leukemia(adult AML)	8.55842
10412	GSE18018	GSM450693	Blood-Cancer	adult acute myeloid leukemia(adult AML)	10.7082
10413	GSE18018	GSM450694	Blood-Cancer	adult acute myeloid leukemia(adult AML)	8.03342
10414	GSE18018	GSM450695	Blood-Cancer	adult acute myeloid leukemia(adult AML)	10.6821
10415	GSE18018	GSM450696	Blood-Cancer	adult acute myeloid leukemia(adult AML)	10.8337
10416	GSE18018	GSM450697	Blood-Cancer	adult acute myeloid leukemia(adult AML)	10.4909
10417	GSE18018	GSM450698	Blood-Cancer	adult acute myeloid leukemia(adult AML)	9.46148
10418	GSE18018	GSM450699	Blood-Cancer	adult acute myeloid leukemia(adult AML)	8.59246
10419	GSE18018	GSM450700	Blood-Cancer	adult acute myeloid leukemia(adult AML)	11.374
10420	GSE18018	GSM450701	Blood-Cancer	adult acute myeloid leukemia(adult AML)	9.13955
10421	GSE18018	GSM450702	Blood-Cancer	adult acute myeloid leukemia(adult AML)	10.5265
10422	GSE18018	GSM450703	Blood-Cancer	adult acute myeloid leukemia(adult AML)	11.0647
10423	GSE18018	GSM450704	Blood-Cancer	adult acute myeloid leukemia(adult AML)	8.25739
10424	GSE18018	GSM450705	Blood-Cancer	adult acute myeloid leukemia(adult AML)	7.73471
10425	GSE18018	GSM450706	Blood-Cancer	adult acute myeloid leukemia(adult AML)	9.83763
10426	GSE18018	GSM450707	Blood-Cancer	adult acute myeloid leukemia(adult AML)	11.3745
10427	GSE18018	GSM450708	Blood-Cancer	adult acute myeloid leukemia(adult AML)	8.91289
10428	GSE18018	GSM450709	Blood-Cancer	adult acute myeloid leukemia(adult AML)	6.91886
10429	GSE18018	GSM450710	Blood-Cancer	adult acute myeloid leukemia(adult AML)	10.6804
11468	GSE21261	GSM531600	Blood-Cancer	adult acute myeloid leukemia(adult AML)	8.224
11469	GSE21261	GSM531601	Blood-Cancer	adult acute myeloid leukemia(adult AML)	9.96145
11470	GSE21261	GSM531602	Blood-Cancer	adult acute myeloid leukemia(adult AML)	12.1299
11471	GSE21261	GSM531603	Blood-Cancer	adult acute myeloid leukemia(adult AML)	11.0921
11472	GSE21261	GSM531604	Blood-Cancer	adult acute myeloid leukemia(adult AML)	9.37286
11473	GSE21261	GSM531605	Blood-Cancer	adult acute myeloid leukemia(adult AML)	9.7364
11474	GSE21261	GSM531606	Blood-Cancer	adult acute myeloid leukemia(adult AML)	10.7185
11475	GSE21261	GSM531607	Blood-Cancer	adult acute myeloid leukemia(adult AML)	11.5103
11476	GSE21261	GSM531608	Blood-Cancer	adult acute myeloid leukemia(adult AML)	11.0954
11477	GSE21261	GSM531609	Blood-Cancer	adult acute myeloid leukemia(adult AML)	11.69
11478	GSE21261	GSM531610	Blood-Cancer	adult acute myeloid leukemia(adult AML)	10.6284
11479	GSE21261	GSM531611	Blood-Cancer	adult acute myeloid leukemia(adult AML)	11.8357
11480	GSE21261	GSM531612	Blood-Cancer	adult acute myeloid leukemia(adult AML)	11.6434
11481	GSE21261	GSM531613	Blood-Cancer	adult acute myeloid leukemia(adult AML)	11.3337
11482	GSE21261	GSM531614	Blood-Cancer	adult acute myeloid leukemia(adult AML)	10.6055
11483	GSE21261	GSM531615	Blood-Cancer	adult acute myeloid leukemia(adult AML)	10.3095
11484	GSE21261	GSM531616	Blood-Cancer	adult acute myeloid leukemia(adult AML)	8.3443
11485	GSE21261	GSM531617	Blood-Cancer	adult acute myeloid leukemia(adult AML)	9.41151
11486	GSE21261	GSM531618	Blood-Cancer	adult acute myeloid leukemia(adult AML)	10.8696
11487	GSE21261	GSM531619	Blood-Cancer	adult acute myeloid leukemia(adult AML)	10.1254
11488	GSE21261	GSM531620	Blood-Cancer	adult acute myeloid leukemia(adult AML)	10.1586
11489	GSE21261	GSM531621	Blood-Cancer	adult acute myeloid leukemia(adult AML)	7.72792
11490	GSE21261	GSM531622	Blood-Cancer	adult acute myeloid leukemia(adult AML)	8.29002
11491	GSE21261	GSM531623	Blood-Cancer	adult acute myeloid leukemia(adult AML)	9.22882
11492	GSE21261	GSM531624	Blood-Cancer	adult acute myeloid leukemia(adult AML)	10.4136
11493	GSE21261	GSM531625	Blood-Cancer	adult acute myeloid leukemia(adult AML)	8.14466
11494	GSE21261	GSM531626	Blood-Cancer	adult acute myeloid leukemia(adult AML)	10.5216
11495	GSE21261	GSM531627	Blood-Cancer	adult acute myeloid leukemia(adult AML)	9.46964
11496	GSE21261	GSM531628	Blood-Cancer	adult acute myeloid leukemia(adult AML)	10.0914
11497	GSE21261	GSM531629	Blood-Cancer	adult acute myeloid leukemia(adult AML)	10.0808
11498	GSE21261	GSM531630	Blood-Cancer	adult acute myeloid leukemia(adult AML)	10.341
11499	GSE21261	GSM531631	Blood-Cancer	adult acute myeloid leukemia(adult AML)	10.2562
11500	GSE21261	GSM531632	Blood-Cancer	adult acute myeloid leukemia(adult AML)	8.54689
11501	GSE21261	GSM531633	Blood-Cancer	adult acute myeloid leukemia(adult AML)	9.34651
11502	GSE21261	GSM531634	Blood-Cancer	adult acute myeloid leukemia(adult AML)	11.9322
11503	GSE21261	GSM531635	Blood-Cancer	adult acute myeloid leukemia(adult AML)	9.57365
11504	GSE21261	GSM531636	Blood-Cancer	adult acute myeloid leukemia(adult AML)	8.96
11505	GSE21261	GSM531637	Blood-Cancer	adult acute myeloid leukemia(adult AML)	9.68475
11506	GSE21261	GSM531638	Blood-Cancer	adult acute myeloid leukemia(adult AML)	8.07682
11507	GSE21261	GSM531639	Blood-Cancer	adult acute myeloid leukemia(adult AML)	10.4378
11508	GSE21261	GSM531640	Blood-Cancer	adult acute myeloid leukemia(adult AML)	9.16742
11509	GSE21261	GSM531641	Blood-Cancer	adult acute myeloid leukemia(adult AML)	11.0532
11510	GSE21261	GSM531642	Blood-Cancer	adult acute myeloid leukemia(adult AML)	9.2503
11511	GSE21261	GSM531643	Blood-Cancer	adult acute myeloid leukemia(adult AML)	8.96
11512	GSE21261	GSM531644	Blood-Cancer	adult acute myeloid leukemia(adult AML)	8.20945
11513	GSE21261	GSM531645	Blood-Cancer	adult acute myeloid leukemia(adult AML)	12.0921
11514	GSE21261	GSM531646	Blood-Cancer	adult acute myeloid leukemia(adult AML)	6.97728
11515	GSE21261	GSM531647	Blood-Cancer	adult acute myeloid leukemia(adult AML)	8.63662
11516	GSE21261	GSM531648	Blood-Cancer	adult acute myeloid leukemia(adult AML)	10.8933
11517	GSE21261	GSM531649	Blood-Cancer	adult acute myeloid leukemia(adult AML)	7.18982
11518	GSE21261	GSM531650	Blood-Cancer	adult acute myeloid leukemia(adult AML)	8.18982
11519	GSE21261	GSM531651	Blood-Cancer	adult acute myeloid leukemia(adult AML)	9.22159
11520	GSE21261	GSM531652	Blood-Cancer	adult acute myeloid leukemia(adult AML)	9.99435
11521	GSE21261	GSM531653	Blood-Cancer	adult acute myeloid leukemia(adult AML)	7.01123
11522	GSE21261	GSM531654	Blood-Cancer	adult acute myeloid leukemia(adult AML)	12.2258
11523	GSE21261	GSM531655	Blood-Cancer	adult acute myeloid leukemia(adult AML)	9.27612
11524	GSE21261	GSM531656	Blood-Cancer	adult acute myeloid leukemia(adult AML)	9.78953
11525	GSE21261	GSM531657	Blood-Cancer	adult acute myeloid leukemia(adult AML)	10.6821
11526	GSE21261	GSM531658	Blood-Cancer	adult acute myeloid leukemia(adult AML)	10.7254
11527	GSE21261	GSM531659	Blood-Cancer	adult acute myeloid leukemia(adult AML)	11.3608
11528	GSE21261	GSM531660	Blood-Cancer	adult acute myeloid leukemia(adult AML)	11.6239
11529	GSE21261	GSM531661	Blood-Cancer	adult acute myeloid leukemia(adult AML)	10.3038
11530	GSE21261	GSM531662	Blood-Cancer	adult acute myeloid leukemia(adult AML)	8.97442
11531	GSE21261	GSM531663	Blood-Cancer	adult acute myeloid leukemia(adult AML)	11.6676
11532	GSE21261	GSM531664	Blood-Cancer	adult acute myeloid leukemia(adult AML)	9.41574
11533	GSE21261	GSM531665	Blood-Cancer	adult acute myeloid leukemia(adult AML)	8.21432
11534	GSE21261	GSM531666	Blood-Cancer	adult acute myeloid leukemia(adult AML)	9.56415
11535	GSE21261	GSM531667	Blood-Cancer	adult acute myeloid leukemia(adult AML)	8.28077
11536	GSE21261	GSM531668	Blood-Cancer	adult acute myeloid leukemia(adult AML)	12.0597
11537	GSE21261	GSM531669	Blood-Cancer	adult acute myeloid leukemia(adult AML)	8.01681
11538	GSE21261	GSM531670	Blood-Cancer	adult acute myeloid leukemia(adult AML)	8.55842
11539	GSE21261	GSM531671	Blood-Cancer	adult acute myeloid leukemia(adult AML)	10.9091
11540	GSE21261	GSM531672	Blood-Cancer	adult acute myeloid leukemia(adult AML)	10.7082
11541	GSE21261	GSM531673	Blood-Cancer	adult acute myeloid leukemia(adult AML)	10.8146
11542	GSE21261	GSM531674	Blood-Cancer	adult acute myeloid leukemia(adult AML)	8.03342
11543	GSE21261	GSM531675	Blood-Cancer	adult acute myeloid leukemia(adult AML)	10.6275
11544	GSE21261	GSM531676	Blood-Cancer	adult acute myeloid leukemia(adult AML)	10.6821
11545	GSE21261	GSM531677	Blood-Cancer	adult acute myeloid leukemia(adult AML)	10.8337
11546	GSE21261	GSM531678	Blood-Cancer	adult acute myeloid leukemia(adult AML)	10.4909
11547	GSE21261	GSM531679	Blood-Cancer	adult acute myeloid leukemia(adult AML)	9.46148
11548	GSE21261	GSM531680	Blood-Cancer	adult acute myeloid leukemia(adult AML)	8.59246
11549	GSE21261	GSM531681	Blood-Cancer	adult acute myeloid leukemia(adult AML)	11.374
11550	GSE21261	GSM531682	Blood-Cancer	adult acute myeloid leukemia(adult AML)	9.13955
11551	GSE21261	GSM531683	Blood-Cancer	adult acute myeloid leukemia(adult AML)	11.0091
11552	GSE21261	GSM531684	Blood-Cancer	adult acute myeloid leukemia(adult AML)	9.00563
11553	GSE21261	GSM531685	Blood-Cancer	adult acute myeloid leukemia(adult AML)	7.42626
11554	GSE21261	GSM531686	Blood-Cancer	adult acute myeloid leukemia(adult AML)	11.0647
11555	GSE21261	GSM531687	Blood-Cancer	adult acute myeloid leukemia(adult AML)	8.25739
11556	GSE21261	GSM531688	Blood-Cancer	adult acute myeloid leukemia(adult AML)	7.73471
11557	GSE21261	GSM531689	Blood-Cancer	adult acute myeloid leukemia(adult AML)	9.83763
11558	GSE21261	GSM531690	Blood-Cancer	adult acute myeloid leukemia(adult AML)	11.3745
11559	GSE21261	GSM531691	Blood-Cancer	adult acute myeloid leukemia(adult AML)	8.91289
11560	GSE21261	GSM531692	Blood-Cancer	adult acute myeloid leukemia(adult AML)	9.07146
11561	GSE21261	GSM531693	Blood-Cancer	adult acute myeloid leukemia(adult AML)	6.91886
11562	GSE21261	GSM531694	Blood-Cancer	adult acute myeloid leukemia(adult AML)	10.6804
11563	GSE21261	GSM531695	Blood-Cancer	adult acute myeloid leukemia(adult AML)	9.44087
11735	GSE22845	GSM564609	Blood-Cancer	adult acute myeloid leukemia(adult AML)	10.2726
11736	GSE22845	GSM564610	Blood-Cancer	adult acute myeloid leukemia(adult AML)	11.2603
11737	GSE22845	GSM564611	Blood-Cancer	adult acute myeloid leukemia(adult AML)	11.7381
11738	GSE22845	GSM564612	Blood-Cancer	adult acute myeloid leukemia(adult AML)	8.94251
11739	GSE22845	GSM564613	Blood-Cancer	adult acute myeloid leukemia(adult AML)	8.30378
11740	GSE22845	GSM564614	Blood-Cancer	adult acute myeloid leukemia(adult AML)	9.59059
11741	GSE22845	GSM564615	Blood-Cancer	adult acute myeloid leukemia(adult AML)	9.10329
11742	GSE22845	GSM564616	Blood-Cancer	adult acute myeloid leukemia(adult AML)	10.444
11743	GSE22845	GSM564617	Blood-Cancer	adult acute myeloid leukemia(adult AML)	9.90237
11744	GSE22845	GSM564618	Blood-Cancer	adult acute myeloid leukemia(adult AML)	10.5216
11745	GSE22845	GSM564619	Blood-Cancer	adult acute myeloid leukemia(adult AML)	9.76819
11746	GSE22845	GSM564620	Blood-Cancer	adult acute myeloid leukemia(adult AML)	12.5591
11747	GSE22845	GSM564621	Blood-Cancer	adult acute myeloid leukemia(adult AML)	11.6366
11748	GSE22845	GSM564622	Blood-Cancer	adult acute myeloid leukemia(adult AML)	9.87345
11749	GSE22845	GSM564623	Blood-Cancer	adult acute myeloid leukemia(adult AML)	9.17991
11750	GSE22845	GSM564624	Blood-Cancer	adult acute myeloid leukemia(adult AML)	10.7797
11751	GSE22845	GSM564625	Blood-Cancer	adult acute myeloid leukemia(adult AML)	10.0928
11752	GSE22845	GSM564626	Blood-Cancer	adult acute myeloid leukemia(adult AML)	10.3608
11753	GSE22845	GSM564627	Blood-Cancer	adult acute myeloid leukemia(adult AML)	9.38586
11754	GSE22845	GSM564628	Blood-Cancer	adult acute myeloid leukemia(adult AML)	10.7665
11755	GSE22845	GSM564629	Blood-Cancer	adult acute myeloid leukemia(adult AML)	10.9643
11756	GSE22845	GSM564630	Blood-Cancer	adult acute myeloid leukemia(adult AML)	10.1228
11757	GSE22845	GSM564631	Blood-Cancer	adult acute myeloid leukemia(adult AML)	7.59246
11758	GSE22845	GSM564632	Blood-Cancer	adult acute myeloid leukemia(adult AML)	11.3934
11759	GSE22845	GSM564633	Blood-Cancer	adult acute myeloid leukemia(adult AML)	9.05257
11760	GSE22845	GSM564634	Blood-Cancer	adult acute myeloid leukemia(adult AML)	10.1421
11761	GSE22845	GSM564635	Blood-Cancer	adult acute myeloid leukemia(adult AML)	9.43671
11762	GSE22845	GSM564636	Blood-Cancer	adult acute myeloid leukemia(adult AML)	8.35755
11763	GSE22845	GSM564637	Blood-Cancer	adult acute myeloid leukemia(adult AML)	10.8025
11764	GSE22845	GSM564638	Blood-Cancer	adult acute myeloid leukemia(adult AML)	7.87652
11765	GSE22845	GSM564639	Blood-Cancer	adult acute myeloid leukemia(adult AML)	9.16992
11766	GSE22845	GSM564640	Blood-Cancer	adult acute myeloid leukemia(adult AML)	11.0028
11767	GSE22845	GSM564641	Blood-Cancer	adult acute myeloid leukemia(adult AML)	8.47978
11768	GSE22845	GSM564642	Blood-Cancer	adult acute myeloid leukemia(adult AML)	9.09011
11769	GSE22845	GSM564643	Blood-Cancer	adult acute myeloid leukemia(adult AML)	10.8122
11770	GSE22845	GSM564644	Blood-Cancer	adult acute myeloid leukemia(adult AML)	11.1241
11771	GSE22845	GSM564645	Blood-Cancer	adult acute myeloid leukemia(adult AML)	7.55459
11772	GSE22845	GSM564646	Blood-Cancer	adult acute myeloid leukemia(adult AML)	10.5333
11773	GSE22845	GSM564647	Blood-Cancer	adult acute myeloid leukemia(adult AML)	9.66534
11774	GSE22845	GSM564648	Blood-Cancer	adult acute myeloid leukemia(adult AML)	10.6768
11775	GSE22845	GSM564649	Blood-Cancer	adult acute myeloid leukemia(adult AML)	10.0861
11776	GSE22845	GSM564650	Blood-Cancer	adult acute myeloid leukemia(adult AML)	10.9744
11777	GSE22845	GSM564651	Blood-Cancer	adult acute myeloid leukemia(adult AML)	10.8857
11778	GSE22845	GSM564652	Blood-Cancer	adult acute myeloid leukemia(adult AML)	11.8138
11779	GSE22845	GSM564653	Blood-Cancer	adult acute myeloid leukemia(adult AML)	9.88111
11780	GSE22845	GSM564654	Blood-Cancer	adult acute myeloid leukemia(adult AML)	8.86728
11781	GSE22845	GSM564655	Blood-Cancer	adult acute myeloid leukemia(adult AML)	8.40088
11782	GSE22845	GSM564656	Blood-Cancer	adult acute myeloid leukemia(adult AML)	7.53916
11783	GSE22845	GSM564657	Blood-Cancer	adult acute myeloid leukemia(adult AML)	9.42417
11784	GSE22845	GSM564658	Blood-Cancer	adult acute myeloid leukemia(adult AML)	9.22159
11785	GSE22845	GSM564659	Blood-Cancer	adult acute myeloid leukemia(adult AML)	8.40939
11786	GSE22845	GSM564660	Blood-Cancer	adult acute myeloid leukemia(adult AML)	10.1124
11787	GSE22845	GSM564661	Blood-Cancer	adult acute myeloid leukemia(adult AML)	11.3146
11788	GSE22845	GSM564662	Blood-Cancer	adult acute myeloid leukemia(adult AML)	8.5157
11789	GSE22845	GSM564663	Blood-Cancer	adult acute myeloid leukemia(adult AML)	11.0967
11790	GSE22845	GSM564664	Blood-Cancer	adult acute myeloid leukemia(adult AML)	10.6909
11791	GSE22845	GSM564665	Blood-Cancer	adult acute myeloid leukemia(adult AML)	10.0755
11792	GSE22845	GSM564666	Blood-Cancer	adult acute myeloid leukemia(adult AML)	10.0014
11793	GSE22845	GSM564667	Blood-Cancer	adult acute myeloid leukemia(adult AML)	9.683
11794	GSE22845	GSM564668	Blood-Cancer	adult acute myeloid leukemia(adult AML)	10.7665
11795	GSE22845	GSM564669	Blood-Cancer	adult acute myeloid leukemia(adult AML)	8.89785
11796	GSE22845	GSM564670	Blood-Cancer	adult acute myeloid leukemia(adult AML)	8.76819
11797	GSE22845	GSM564671	Blood-Cancer	adult acute myeloid leukemia(adult AML)	10.6046
11798	GSE22845	GSM564672	Blood-Cancer	adult acute myeloid leukemia(adult AML)	7.72792
11799	GSE22845	GSM564673	Blood-Cancer	adult acute myeloid leukemia(adult AML)	11.9465
11800	GSE22845	GSM564674	Blood-Cancer	adult acute myeloid leukemia(adult AML)	8.39232
11801	GSE22845	GSM564675	Blood-Cancer	adult acute myeloid leukemia(adult AML)	10.0741
11802	GSE22845	GSM564676	Blood-Cancer	adult acute myeloid leukemia(adult AML)	11.268
11803	GSE22845	GSM564677	Blood-Cancer	adult acute myeloid leukemia(adult AML)	11.0498
11804	GSE22845	GSM564678	Blood-Cancer	adult acute myeloid leukemia(adult AML)	11.3253
11805	GSE22845	GSM564679	Blood-Cancer	adult acute myeloid leukemia(adult AML)	10.2336
11806	GSE22845	GSM564680	Blood-Cancer	adult acute myeloid leukemia(adult AML)	9.31061
11807	GSE22845	GSM564681	Blood-Cancer	adult acute myeloid leukemia(adult AML)	9.96867
11808	GSE22845	GSM564682	Blood-Cancer	adult acute myeloid leukemia(adult AML)	9.64566
11809	GSE22845	GSM564683	Blood-Cancer	adult acute myeloid leukemia(adult AML)	8.224
11810	GSE22845	GSM564684	Blood-Cancer	adult acute myeloid leukemia(adult AML)	10.1523
11811	GSE22845	GSM564685	Blood-Cancer	adult acute myeloid leukemia(adult AML)	8.27146
11812	GSE22845	GSM564686	Blood-Cancer	adult acute myeloid leukemia(adult AML)	9.28771
11813	GSE22845	GSM564687	Blood-Cancer	adult acute myeloid leukemia(adult AML)	10.6257
11814	GSE22845	GSM564688	Blood-Cancer	adult acute myeloid leukemia(adult AML)	10.207
11815	GSE22845	GSM564689	Blood-Cancer	adult acute myeloid leukemia(adult AML)	11.3168
11816	GSE22845	GSM564690	Blood-Cancer	adult acute myeloid leukemia(adult AML)	10.9403
11817	GSE22845	GSM564691	Blood-Cancer	adult acute myeloid leukemia(adult AML)	10.4136
11818	GSE22845	GSM564692	Blood-Cancer	adult acute myeloid leukemia(adult AML)	10.1787
11819	GSE22845	GSM564693	Blood-Cancer	adult acute myeloid leukemia(adult AML)	9.52943
11820	GSE22845	GSM564694	Blood-Cancer	adult acute myeloid leukemia(adult AML)	10.6357
11821	GSE22845	GSM564695	Blood-Cancer	adult acute myeloid leukemia(adult AML)	8.53916
11822	GSE22845	GSM564696	Blood-Cancer	adult acute myeloid leukemia(adult AML)	8.59246
11823	GSE22845	GSM564697	Blood-Cancer	adult acute myeloid leukemia(adult AML)	9.69697
11824	GSE22845	GSM564698	Blood-Cancer	adult acute myeloid leukemia(adult AML)	9.92184
11825	GSE22845	GSM564699	Blood-Cancer	adult acute myeloid leukemia(adult AML)	9.46964
11826	GSE22845	GSM564700	Blood-Cancer	adult acute myeloid leukemia(adult AML)	8.96867
11827	GSE22845	GSM564701	Blood-Cancer	adult acute myeloid leukemia(adult AML)	8.84235
11828	GSE22845	GSM564702	Blood-Cancer	adult acute myeloid leukemia(adult AML)	11.3864
11829	GSE22845	GSM564703	Blood-Cancer	adult acute myeloid leukemia(adult AML)	9.75989
11830	GSE22845	GSM564704	Blood-Cancer	adult acute myeloid leukemia(adult AML)	10.1202
11831	GSE22845	GSM564705	Blood-Cancer	adult acute myeloid leukemia(adult AML)	10.9196
11832	GSE22845	GSM564706	Blood-Cancer	adult acute myeloid leukemia(adult AML)	10.2527
11833	GSE22845	GSM564707	Blood-Cancer	adult acute myeloid leukemia(adult AML)	9.63481
11834	GSE22845	GSM564708	Blood-Cancer	adult acute myeloid leukemia(adult AML)	8.61471
11835	GSE22845	GSM564709	Blood-Cancer	adult acute myeloid leukemia(adult AML)	10.6715
11836	GSE22845	GSM564710	Blood-Cancer	adult acute myeloid leukemia(adult AML)	10.5897
11837	GSE22845	GSM564711	Blood-Cancer	adult acute myeloid leukemia(adult AML)	9.20701
11838	GSE22845	GSM564712	Blood-Cancer	adult acute myeloid leukemia(adult AML)	9.40727
11839	GSE22845	GSM564713	Blood-Cancer	adult acute myeloid leukemia(adult AML)	10.7549
11840	GSE22845	GSM564714	Blood-Cancer	adult acute myeloid leukemia(adult AML)	8.49185
11841	GSE22845	GSM564715	Blood-Cancer	adult acute myeloid leukemia(adult AML)	10.4929
11842	GSE22845	GSM564716	Blood-Cancer	adult acute myeloid leukemia(adult AML)	10.4051
11843	GSE22845	GSM564717	Blood-Cancer	adult acute myeloid leukemia(adult AML)	11.6939
11844	GSE22845	GSM564718	Blood-Cancer	adult acute myeloid leukemia(adult AML)	9.89026
11845	GSE22845	GSM564719	Blood-Cancer	adult acute myeloid leukemia(adult AML)	10.7773
11846	GSE22845	GSM564720	Blood-Cancer	adult acute myeloid leukemia(adult AML)	11.1202
11847	GSE22845	GSM564721	Blood-Cancer	adult acute myeloid leukemia(adult AML)	9.54689
11848	GSE22845	GSM564722	Blood-Cancer	adult acute myeloid leukemia(adult AML)	10.0607
11849	GSE22845	GSM564723	Blood-Cancer	adult acute myeloid leukemia(adult AML)	10.8154
11850	GSE22845	GSM564724	Blood-Cancer	adult acute myeloid leukemia(adult AML)	10.6357
11851	GSE22845	GSM564725	Blood-Cancer	adult acute myeloid leukemia(adult AML)	10.9701
11852	GSE22845	GSM564726	Blood-Cancer	adult acute myeloid leukemia(adult AML)	8.62205
11853	GSE22845	GSM564727	Blood-Cancer	adult acute myeloid leukemia(adult AML)	10.1357
11854	GSE22845	GSM564728	Blood-Cancer	adult acute myeloid leukemia(adult AML)	8.39232
11855	GSE22845	GSM564729	Blood-Cancer	adult acute myeloid leukemia(adult AML)	9.27612
11856	GSE22845	GSM564730	Blood-Cancer	adult acute myeloid leukemia(adult AML)	10.8872
11857	GSE22845	GSM564731	Blood-Cancer	adult acute myeloid leukemia(adult AML)	10.2597
11858	GSE22845	GSM564732	Blood-Cancer	adult acute myeloid leukemia(adult AML)	8.3443
11859	GSE22845	GSM564733	Blood-Cancer	adult acute myeloid leukemia(adult AML)	8.47573
11860	GSE22845	GSM564734	Blood-Cancer	adult acute myeloid leukemia(adult AML)	9.77972
11861	GSE22845	GSM564735	Blood-Cancer	adult acute myeloid leukemia(adult AML)	8.93958
11862	GSE22845	GSM564736	Blood-Cancer	adult acute myeloid leukemia(adult AML)	10.9484
11863	GSE22845	GSM564737	Blood-Cancer	adult acute myeloid leukemia(adult AML)	9.12412
11864	GSE22845	GSM564738	Blood-Cancer	adult acute myeloid leukemia(adult AML)	9.41151
11865	GSE22845	GSM564739	Blood-Cancer	adult acute myeloid leukemia(adult AML)	8.37938
11866	GSE22845	GSM564740	Blood-Cancer	adult acute myeloid leukemia(adult AML)	12.0718
11867	GSE22845	GSM564741	Blood-Cancer	adult acute myeloid leukemia(adult AML)	9.55075
11868	GSE22845	GSM564742	Blood-Cancer	adult acute myeloid leukemia(adult AML)	8.633
11869	GSE22845	GSM564743	Blood-Cancer	adult acute myeloid leukemia(adult AML)	10.9651
11870	GSE22845	GSM564744	Blood-Cancer	adult acute myeloid leukemia(adult AML)	11.7177
11871	GSE22845	GSM564745	Blood-Cancer	adult acute myeloid leukemia(adult AML)	11.7549
11872	GSE22845	GSM564746	Blood-Cancer	adult acute myeloid leukemia(adult AML)	9.59805
11873	GSE22845	GSM564747	Blood-Cancer	adult acute myeloid leukemia(adult AML)	9.16992
11874	GSE22845	GSM564748	Blood-Cancer	adult acute myeloid leukemia(adult AML)	8.54689
11875	GSE22845	GSM564749	Blood-Cancer	adult acute myeloid leukemia(adult AML)	9.94105
11876	GSE22845	GSM564750	Blood-Cancer	adult acute myeloid leukemia(adult AML)	9.69349
11877	GSE22845	GSM564751	Blood-Cancer	adult acute myeloid leukemia(adult AML)	9.32193
11878	GSE22845	GSM564752	Blood-Cancer	adult acute myeloid leukemia(adult AML)	8.53916
11879	GSE22845	GSM564753	Blood-Cancer	adult acute myeloid leukemia(adult AML)	8.28077
11880	GSE22845	GSM564754	Blood-Cancer	adult acute myeloid leukemia(adult AML)	10.5137
11881	GSE22845	GSM564755	Blood-Cancer	adult acute myeloid leukemia(adult AML)	10.0835
11882	GSE22845	GSM564756	Blood-Cancer	adult acute myeloid leukemia(adult AML)	12.3748
11883	GSE22845	GSM564757	Blood-Cancer	adult acute myeloid leukemia(adult AML)	10.2082
11884	GSE22845	GSM564758	Blood-Cancer	adult acute myeloid leukemia(adult AML)	7.18982
11885	GSE22845	GSM564759	Blood-Cancer	adult acute myeloid leukemia(adult AML)	8.92481
11886	GSE22845	GSM564760	Blood-Cancer	adult acute myeloid leukemia(adult AML)	10.2515
11887	GSE22845	GSM564761	Blood-Cancer	adult acute myeloid leukemia(adult AML)	10.8098
11888	GSE22845	GSM564762	Blood-Cancer	adult acute myeloid leukemia(adult AML)	10.3387
12702	GSE30442	GSM755001	Blood-Cancer	adult acute myeloid leukemia(adult AML)	11.9733
12703	GSE30442	GSM755002	Blood-Cancer	adult acute myeloid leukemia(adult AML)	8.46353
12704	GSE30442	GSM755003	Blood-Cancer	adult acute myeloid leukemia(adult AML)	10.8595
12705	GSE30442	GSM755004	Blood-Cancer	adult acute myeloid leukemia(adult AML)	9.00282
12706	GSE30442	GSM755005	Blood-Cancer	adult acute myeloid leukemia(adult AML)	8.84549
12707	GSE30442	GSM755006	Blood-Cancer	adult acute myeloid leukemia(adult AML)	10.2574
12708	GSE30442	GSM755007	Blood-Cancer	adult acute myeloid leukemia(adult AML)	10.8933
12709	GSE30442	GSM755008	Blood-Cancer	adult acute myeloid leukemia(adult AML)	10.218
12710	GSE30442	GSM755009	Blood-Cancer	adult acute myeloid leukemia(adult AML)	8.37069
12711	GSE30442	GSM755010	Blood-Cancer	adult acute myeloid leukemia(adult AML)	8.31741
12712	GSE30442	GSM755011	Blood-Cancer	adult acute myeloid leukemia(adult AML)	8.56986
12713	GSE30442	GSM755024	Blood-Cancer	adult acute myeloid leukemia(adult AML)	9.49586
12746	GSE30903	GSM766225	Blood-Cancer	adult acute myeloid leukemia(adult AML)	10.4009
12747	GSE30903	GSM766227	Blood-Cancer	adult acute myeloid leukemia(adult AML)	9.2384
12748	GSE30903	GSM766229	Blood-Cancer	adult acute myeloid leukemia(adult AML)	11.6348
12749	GSE30903	GSM766231	Blood-Cancer	adult acute myeloid leukemia(adult AML)	9.82177
12750	GSE30903	GSM766233	Blood-Cancer	adult acute myeloid leukemia(adult AML)	10.137
12751	GSE30903	GSM766235	Blood-Cancer	adult acute myeloid leukemia(adult AML)	9.3443
12752	GSE30903	GSM766237	Blood-Cancer	adult acute myeloid leukemia(adult AML)	9.46148
12753	GSE30903	GSM766239	Blood-Cancer	adult acute myeloid leukemia(adult AML)	9.09803
12754	GSE30903	GSM766241	Blood-Cancer	adult acute myeloid leukemia(adult AML)	9.03617
12755	GSE30903	GSM766243	Blood-Cancer	adult acute myeloid leukemia(adult AML)	8.97442
12756	GSE30903	GSM766245	Blood-Cancer	adult acute myeloid leukemia(adult AML)	8.3966
12757	GSE30903	GSM766247	Blood-Cancer	adult acute myeloid leukemia(adult AML)	11.8933
13560	GSE33223	GSM822482	Blood-Cancer	adult acute myeloid leukemia(adult AML)	10.2515
13561	GSE33223	GSM822483	Blood-Cancer	adult acute myeloid leukemia(adult AML)	9.62571
13562	GSE33223	GSM822484	Blood-Cancer	adult acute myeloid leukemia(adult AML)	11.0775
13563	GSE33223	GSM822485	Blood-Cancer	adult acute myeloid leukemia(adult AML)	10.792
13564	GSE33223	GSM822486	Blood-Cancer	adult acute myeloid leukemia(adult AML)	9.80735
13565	GSE33223	GSM822487	Blood-Cancer	adult acute myeloid leukemia(adult AML)	10.9513
13566	GSE33223	GSM822488	Blood-Cancer	adult acute myeloid leukemia(adult AML)	11.043
13567	GSE33223	GSM822489	Blood-Cancer	adult acute myeloid leukemia(adult AML)	9.59432
13568	GSE33223	GSM822490	Blood-Cancer	adult acute myeloid leukemia(adult AML)	10.0348
13569	GSE33223	GSM822491	Blood-Cancer	adult acute myeloid leukemia(adult AML)	9.94983
13570	GSE33223	GSM822492	Blood-Cancer	adult acute myeloid leukemia(adult AML)	11.2113
13675	GSE34733	GSM854186	Blood-Cancer	adult acute myeloid leukemia(adult AML)	10.8595
13676	GSE34733	GSM854187	Blood-Cancer	adult acute myeloid leukemia(adult AML)	9.01123
13677	GSE34733	GSM854188	Blood-Cancer	adult acute myeloid leukemia(adult AML)	10.2574
13678	GSE34733	GSM854189	Blood-Cancer	adult acute myeloid leukemia(adult AML)	12.6515
13679	GSE34733	GSM854190	Blood-Cancer	adult acute myeloid leukemia(adult AML)	10.218
13680	GSE34733	GSM854191	Blood-Cancer	adult acute myeloid leukemia(adult AML)	8.31741
13681	GSE34733	GSM854192	Blood-Cancer	adult acute myeloid leukemia(adult AML)	11.9733
13682	GSE34733	GSM854193	Blood-Cancer	adult acute myeloid leukemia(adult AML)	8.37069
13683	GSE34733	GSM854194	Blood-Cancer	adult acute myeloid leukemia(adult AML)	8.46353
13684	GSE34733	GSM854195	Blood-Cancer	adult acute myeloid leukemia(adult AML)	9.00282
13946	GSE37642	GSM924440	Blood-Cancer	adult acute myeloid leukemia(adult AML)	10.2586
13947	GSE37642	GSM924441	Blood-Cancer	adult acute myeloid leukemia(adult AML)	11.3083
13948	GSE37642	GSM924442	Blood-Cancer	adult acute myeloid leukemia(adult AML)	10.9204
13949	GSE37642	GSM924443	Blood-Cancer	adult acute myeloid leukemia(adult AML)	10.3891
13950	GSE37642	GSM924444	Blood-Cancer	adult acute myeloid leukemia(adult AML)	8.71081
13951	GSE37642	GSM924445	Blood-Cancer	adult acute myeloid leukemia(adult AML)	10.6092
13952	GSE37642	GSM924446	Blood-Cancer	adult acute myeloid leukemia(adult AML)	10.5784
13953	GSE37642	GSM924447	Blood-Cancer	adult acute myeloid leukemia(adult AML)	11.6334
13954	GSE37642	GSM924448	Blood-Cancer	adult acute myeloid leukemia(adult AML)	12.0317
13955	GSE37642	GSM924449	Blood-Cancer	adult acute myeloid leukemia(adult AML)	11.8711
13956	GSE37642	GSM924450	Blood-Cancer	adult acute myeloid leukemia(adult AML)	10.8611
13957	GSE37642	GSM924451	Blood-Cancer	adult acute myeloid leukemia(adult AML)	12.0468
13958	GSE37642	GSM924452	Blood-Cancer	adult acute myeloid leukemia(adult AML)	11.6143
13959	GSE37642	GSM924453	Blood-Cancer	adult acute myeloid leukemia(adult AML)	12.0074
13960	GSE37642	GSM924454	Blood-Cancer	adult acute myeloid leukemia(adult AML)	8.88874
13961	GSE37642	GSM924455	Blood-Cancer	adult acute myeloid leukemia(adult AML)	10.7895
13962	GSE37642	GSM924456	Blood-Cancer	adult acute myeloid leukemia(adult AML)	10.4727
13963	GSE37642	GSM924457	Blood-Cancer	adult acute myeloid leukemia(adult AML)	11.0348
13964	GSE37642	GSM924458	Blood-Cancer	adult acute myeloid leukemia(adult AML)	10.1548
13965	GSE37642	GSM924459	Blood-Cancer	adult acute myeloid leukemia(adult AML)	11.1542
13966	GSE37642	GSM924460	Blood-Cancer	adult acute myeloid leukemia(adult AML)	9.20945
13967	GSE37642	GSM924461	Blood-Cancer	adult acute myeloid leukemia(adult AML)	8.03892
13968	GSE37642	GSM924462	Blood-Cancer	adult acute myeloid leukemia(adult AML)	9.97298
13969	GSE37642	GSM924463	Blood-Cancer	adult acute myeloid leukemia(adult AML)	10.7185
13970	GSE37642	GSM924464	Blood-Cancer	adult acute myeloid leukemia(adult AML)	10.3912
13971	GSE37642	GSM924465	Blood-Cancer	adult acute myeloid leukemia(adult AML)	10.1699
13972	GSE37642	GSM924466	Blood-Cancer	adult acute myeloid leukemia(adult AML)	10.021
13973	GSE37642	GSM924467	Blood-Cancer	adult acute myeloid leukemia(adult AML)	8.84235
13974	GSE37642	GSM924468	Blood-Cancer	adult acute myeloid leukemia(adult AML)	8.03342
13975	GSE37642	GSM924469	Blood-Cancer	adult acute myeloid leukemia(adult AML)	8.54303
13976	GSE37642	GSM924470	Blood-Cancer	adult acute myeloid leukemia(adult AML)	9.47573
13977	GSE37642	GSM924471	Blood-Cancer	adult acute myeloid leukemia(adult AML)	8.41363
13978	GSE37642	GSM924472	Blood-Cancer	adult acute myeloid leukemia(adult AML)	10.3343
13979	GSE37642	GSM924473	Blood-Cancer	adult acute myeloid leukemia(adult AML)	12.1399
13980	GSE37642	GSM924474	Blood-Cancer	adult acute myeloid leukemia(adult AML)	7.8392
13981	GSE37642	GSM924475	Blood-Cancer	adult acute myeloid leukemia(adult AML)	8.67596
13982	GSE37642	GSM924476	Blood-Cancer	adult acute myeloid leukemia(adult AML)	8.91588
13983	GSE37642	GSM924477	Blood-Cancer	adult acute myeloid leukemia(adult AML)	10.3454
13984	GSE37642	GSM924478	Blood-Cancer	adult acute myeloid leukemia(adult AML)	11.9611
13985	GSE37642	GSM924479	Blood-Cancer	adult acute myeloid leukemia(adult AML)	10.2155
13986	GSE37642	GSM924480	Blood-Cancer	adult acute myeloid leukemia(adult AML)	9.55651
13987	GSE37642	GSM924481	Blood-Cancer	adult acute myeloid leukemia(adult AML)	9.15735
13988	GSE37642	GSM924482	Blood-Cancer	adult acute myeloid leukemia(adult AML)	11.1144
13989	GSE37642	GSM924483	Blood-Cancer	adult acute myeloid leukemia(adult AML)	11.2234
13990	GSE37642	GSM924484	Blood-Cancer	adult acute myeloid leukemia(adult AML)	10.3934
13991	GSE37642	GSM924485	Blood-Cancer	adult acute myeloid leukemia(adult AML)	10.8082
13992	GSE37642	GSM924486	Blood-Cancer	adult acute myeloid leukemia(adult AML)	9.41996
13993	GSE37642	GSM924487	Blood-Cancer	adult acute myeloid leukemia(adult AML)	8.59991
13994	GSE37642	GSM924488	Blood-Cancer	adult acute myeloid leukemia(adult AML)	10.0485
13995	GSE37642	GSM924489	Blood-Cancer	adult acute myeloid leukemia(adult AML)	10.4767
13996	GSE37642	GSM924490	Blood-Cancer	adult acute myeloid leukemia(adult AML)	8.31741
13997	GSE37642	GSM924491	Blood-Cancer	adult acute myeloid leukemia(adult AML)	10.9024
13998	GSE37642	GSM924492	Blood-Cancer	adult acute myeloid leukemia(adult AML)	8.56224
13999	GSE37642	GSM924493	Blood-Cancer	adult acute myeloid leukemia(adult AML)	12.1482
14000	GSE37642	GSM924494	Blood-Cancer	adult acute myeloid leukemia(adult AML)	10.2808
14001	GSE37642	GSM924495	Blood-Cancer	adult acute myeloid leukemia(adult AML)	8.67243
14002	GSE37642	GSM924496	Blood-Cancer	adult acute myeloid leukemia(adult AML)	11.9129
14003	GSE37642	GSM924497	Blood-Cancer	adult acute myeloid leukemia(adult AML)	11.9099
14004	GSE37642	GSM924498	Blood-Cancer	adult acute myeloid leukemia(adult AML)	10.0741
14005	GSE37642	GSM924499	Blood-Cancer	adult acute myeloid leukemia(adult AML)	8.96578
14006	GSE37642	GSM924500	Blood-Cancer	adult acute myeloid leukemia(adult AML)	12.527
14007	GSE37642	GSM924501	Blood-Cancer	adult acute myeloid leukemia(adult AML)	9.26444
14008	GSE37642	GSM924502	Blood-Cancer	adult acute myeloid leukemia(adult AML)	10.9469
14009	GSE37642	GSM924503	Blood-Cancer	adult acute myeloid leukemia(adult AML)	9.39446
14010	GSE37642	GSM924504	Blood-Cancer	adult acute myeloid leukemia(adult AML)	10.8994
14011	GSE37642	GSM924505	Blood-Cancer	adult acute myeloid leukemia(adult AML)	11.7846
14012	GSE37642	GSM924506	Blood-Cancer	adult acute myeloid leukemia(adult AML)	10.8541
14013	GSE37642	GSM924507	Blood-Cancer	adult acute myeloid leukemia(adult AML)	10.4512
14014	GSE37642	GSM924508	Blood-Cancer	adult acute myeloid leukemia(adult AML)	10.4305
14015	GSE37642	GSM924509	Blood-Cancer	adult acute myeloid leukemia(adult AML)	9.71253
14016	GSE37642	GSM924510	Blood-Cancer	adult acute myeloid leukemia(adult AML)	9.38586
14017	GSE37642	GSM924511	Blood-Cancer	adult acute myeloid leukemia(adult AML)	11.3219
14018	GSE37642	GSM924512	Blood-Cancer	adult acute myeloid leukemia(adult AML)	10.4041
14019	GSE37642	GSM924513	Blood-Cancer	adult acute myeloid leukemia(adult AML)	11.3287
14020	GSE37642	GSM924514	Blood-Cancer	adult acute myeloid leukemia(adult AML)	9.44708
14021	GSE37642	GSM924515	Blood-Cancer	adult acute myeloid leukemia(adult AML)	8.04439
14022	GSE37642	GSM924516	Blood-Cancer	adult acute myeloid leukemia(adult AML)	11.2685
14023	GSE37642	GSM924517	Blood-Cancer	adult acute myeloid leukemia(adult AML)	9.20457
14024	GSE37642	GSM924518	Blood-Cancer	adult acute myeloid leukemia(adult AML)	12.0553
14025	GSE37642	GSM924519	Blood-Cancer	adult acute myeloid leukemia(adult AML)	11.6746
14026	GSE37642	GSM924520	Blood-Cancer	adult acute myeloid leukemia(adult AML)	10.1972
14027	GSE37642	GSM924521	Blood-Cancer	adult acute myeloid leukemia(adult AML)	9.76155
14028	GSE37642	GSM924522	Blood-Cancer	adult acute myeloid leukemia(adult AML)	9.15987
14029	GSE37642	GSM924523	Blood-Cancer	adult acute myeloid leukemia(adult AML)	10.978
14030	GSE37642	GSM924524	Blood-Cancer	adult acute myeloid leukemia(adult AML)	10.7004
14031	GSE37642	GSM924525	Blood-Cancer	adult acute myeloid leukemia(adult AML)	10.6874
14032	GSE37642	GSM924526	Blood-Cancer	adult acute myeloid leukemia(adult AML)	11.5873
14033	GSE37642	GSM924527	Blood-Cancer	adult acute myeloid leukemia(adult AML)	11.5622
14034	GSE37642	GSM924528	Blood-Cancer	adult acute myeloid leukemia(adult AML)	10.4429
14035	GSE37642	GSM924529	Blood-Cancer	adult acute myeloid leukemia(adult AML)	10.9432
14036	GSE37642	GSM924530	Blood-Cancer	adult acute myeloid leukemia(adult AML)	8.73132
14037	GSE37642	GSM924531	Blood-Cancer	adult acute myeloid leukemia(adult AML)	11.9947
14038	GSE37642	GSM924532	Blood-Cancer	adult acute myeloid leukemia(adult AML)	10.4252
14039	GSE37642	GSM924533	Blood-Cancer	adult acute myeloid leukemia(adult AML)	10.0126
14040	GSE37642	GSM924534	Blood-Cancer	adult acute myeloid leukemia(adult AML)	11.9337
14041	GSE37642	GSM924535	Blood-Cancer	adult acute myeloid leukemia(adult AML)	10.9204
14042	GSE37642	GSM924536	Blood-Cancer	adult acute myeloid leukemia(adult AML)	10.8842
14043	GSE37642	GSM924537	Blood-Cancer	adult acute myeloid leukemia(adult AML)	10.544
14044	GSE37642	GSM924538	Blood-Cancer	adult acute myeloid leukemia(adult AML)	11.4419
14045	GSE37642	GSM924539	Blood-Cancer	adult acute myeloid leukemia(adult AML)	9.84078
14046	GSE37642	GSM924540	Blood-Cancer	adult acute myeloid leukemia(adult AML)	11.0161
14047	GSE37642	GSM924541	Blood-Cancer	adult acute myeloid leukemia(adult AML)	10.5018
14048	GSE37642	GSM924542	Blood-Cancer	adult acute myeloid leukemia(adult AML)	11.0355
14049	GSE37642	GSM924543	Blood-Cancer	adult acute myeloid leukemia(adult AML)	11.8001
14050	GSE37642	GSM924544	Blood-Cancer	adult acute myeloid leukemia(adult AML)	11.3055
14051	GSE37642	GSM924545	Blood-Cancer	adult acute myeloid leukemia(adult AML)	10.8887
14052	GSE37642	GSM924546	Blood-Cancer	adult acute myeloid leukemia(adult AML)	9.23122
14053	GSE37642	GSM924547	Blood-Cancer	adult acute myeloid leukemia(adult AML)	11.9535
14054	GSE37642	GSM924548	Blood-Cancer	adult acute myeloid leukemia(adult AML)	12.2594
14055	GSE37642	GSM924549	Blood-Cancer	adult acute myeloid leukemia(adult AML)	11.0967
14056	GSE37642	GSM924550	Blood-Cancer	adult acute myeloid leukemia(adult AML)	11.4944
14057	GSE37642	GSM924551	Blood-Cancer	adult acute myeloid leukemia(adult AML)	8.92184
14058	GSE37642	GSM924552	Blood-Cancer	adult acute myeloid leukemia(adult AML)	12.2776
14059	GSE37642	GSM924553	Blood-Cancer	adult acute myeloid leukemia(adult AML)	11.2095
14060	GSE37642	GSM924554	Blood-Cancer	adult acute myeloid leukemia(adult AML)	9.03067
14061	GSE37642	GSM924555	Blood-Cancer	adult acute myeloid leukemia(adult AML)	9.13699
14062	GSE37642	GSM924556	Blood-Cancer	adult acute myeloid leukemia(adult AML)	9.11374
14063	GSE37642	GSM924557	Blood-Cancer	adult acute myeloid leukemia(adult AML)	9.84862
14064	GSE37642	GSM924558	Blood-Cancer	adult acute myeloid leukemia(adult AML)	8.61838
14065	GSE37642	GSM924559	Blood-Cancer	adult acute myeloid leukemia(adult AML)	7.89482
14066	GSE37642	GSM924560	Blood-Cancer	adult acute myeloid leukemia(adult AML)	8.90689
14067	GSE37642	GSM924561	Blood-Cancer	adult acute myeloid leukemia(adult AML)	12.5543
14068	GSE37642	GSM924562	Blood-Cancer	adult acute myeloid leukemia(adult AML)	9.20945
14069	GSE37642	GSM924563	Blood-Cancer	adult acute myeloid leukemia(adult AML)	10.4574
14070	GSE37642	GSM924564	Blood-Cancer	adult acute myeloid leukemia(adult AML)	10.1434
14071	GSE37642	GSM924565	Blood-Cancer	adult acute myeloid leukemia(adult AML)	11.1402
14072	GSE37642	GSM924566	Blood-Cancer	adult acute myeloid leukemia(adult AML)	10.0808
14073	GSE37642	GSM924567	Blood-Cancer	adult acute myeloid leukemia(adult AML)	11.3449
14074	GSE37642	GSM924568	Blood-Cancer	adult acute myeloid leukemia(adult AML)	11.1762
14075	GSE37642	GSM924569	Blood-Cancer	adult acute myeloid leukemia(adult AML)	10.8758
14076	GSE37642	GSM924570	Blood-Cancer	adult acute myeloid leukemia(adult AML)	11.0238
14077	GSE37642	GSM924571	Blood-Cancer	adult acute myeloid leukemia(adult AML)	11.2946
14078	GSE37642	GSM924572	Blood-Cancer	adult acute myeloid leukemia(adult AML)	9.34651
14079	GSE37642	GSM924573	Blood-Cancer	adult acute myeloid leukemia(adult AML)	9.35315
14080	GSE37642	GSM924574	Blood-Cancer	adult acute myeloid leukemia(adult AML)	8.89178
14081	GSE37642	GSM924575	Blood-Cancer	adult acute myeloid leukemia(adult AML)	7.67243
14082	GSE37642	GSM924576	Blood-Cancer	adult acute myeloid leukemia(adult AML)	10.1536
14083	GSE37642	GSM924577	Blood-Cancer	adult acute myeloid leukemia(adult AML)	10.6847
14084	GSE37642	GSM924578	Blood-Cancer	adult acute myeloid leukemia(adult AML)	12.0386
14085	GSE37642	GSM924579	Blood-Cancer	adult acute myeloid leukemia(adult AML)	9.17243
14086	GSE38987	GSM953326	Blood-Cancer	adult acute myeloid leukemia(adult AML)	10.0928
14087	GSE38987	GSM953327	Blood-Cancer	adult acute myeloid leukemia(adult AML)	9.59805
14088	GSE38987	GSM953328	Blood-Cancer	adult acute myeloid leukemia(adult AML)	9.37938
14089	GSE38987	GSM953329	Blood-Cancer	adult acute myeloid leukemia(adult AML)	10.633
14090	GSE38987	GSM953330	Blood-Cancer	adult acute myeloid leukemia(adult AML)	8.92481
14091	GSE38987	GSM953331	Blood-Cancer	adult acute myeloid leukemia(adult AML)	9.10329
14092	GSE38987	GSM953332	Blood-Cancer	adult acute myeloid leukemia(adult AML)	9.87345
14093	GSE38987	GSM953333	Blood-Cancer	adult acute myeloid leukemia(adult AML)	12.5591
14094	GSE38987	GSM953334	Blood-Cancer	adult acute myeloid leukemia(adult AML)	9.63481
14095	GSE38987	GSM953335	Blood-Cancer	adult acute myeloid leukemia(adult AML)	10.2527
14096	GSE38987	GSM953336	Blood-Cancer	adult acute myeloid leukemia(adult AML)	8.28077
14097	GSE38987	GSM953337	Blood-Cancer	adult acute myeloid leukemia(adult AML)	9.09011
14098	GSE38987	GSM953338	Blood-Cancer	adult acute myeloid leukemia(adult AML)	9.33762
14099	GSE38987	GSM953339	Blood-Cancer	adult acute myeloid leukemia(adult AML)	9.90237
14100	GSE38987	GSM953340	Blood-Cancer	adult acute myeloid leukemia(adult AML)	10.2336
14101	GSE38987	GSM953341	Blood-Cancer	adult acute myeloid leukemia(adult AML)	8.37938
14102	GSE38987	GSM953342	Blood-Cancer	adult acute myeloid leukemia(adult AML)	10.2726
816	GSE42064	GSM1031831	Blood-Cancer	adult acute myeloid leukemia(adult AML)	11.0471
817	GSE42064	GSM1031832	Blood-Cancer	adult acute myeloid leukemia(adult AML)	10.375
818	GSE42064	GSM1031833	Blood-Cancer	adult acute myeloid leukemia(adult AML)	9.73809
819	GSE42064	GSM1031834	Blood-Cancer	adult acute myeloid leukemia(adult AML)	9.96145
820	GSE42064	GSM1031835	Blood-Cancer	adult acute myeloid leukemia(adult AML)	9.11374
821	GSE42064	GSM1031836	Blood-Cancer	adult acute myeloid leukemia(adult AML)	9.08481
822	GSE42064	GSM1031837	Blood-Cancer	adult acute myeloid leukemia(adult AML)	9.10591
823	GSE42064	GSM1031838	Blood-Cancer	adult acute myeloid leukemia(adult AML)	10.6175
824	GSE42064	GSM1031839	Blood-Cancer	adult acute myeloid leukemia(adult AML)	10.5699
825	GSE42064	GSM1031840	Blood-Cancer	adult acute myeloid leukemia(adult AML)	11.0485
826	GSE42064	GSM1031841	Blood-Cancer	adult acute myeloid leukemia(adult AML)	11.0512
827	GSE42064	GSM1031842	Blood-Cancer	adult acute myeloid leukemia(adult AML)	10.1434
828	GSE42064	GSM1031843	Blood-Cancer	adult acute myeloid leukemia(adult AML)	10.1836
829	GSE42064	GSM1031844	Blood-Cancer	adult acute myeloid leukemia(adult AML)	10.4747
830	GSE42064	GSM1031845	Blood-Cancer	adult acute myeloid leukemia(adult AML)	9.57365
831	GSE42064	GSM1031846	Blood-Cancer	adult acute myeloid leukemia(adult AML)	11.8657
832	GSE42064	GSM1031847	Blood-Cancer	adult acute myeloid leukemia(adult AML)	9.94837
833	GSE42064	GSM1031848	Blood-Cancer	adult acute myeloid leukemia(adult AML)	9.46353
834	GSE42064	GSM1031849	Blood-Cancer	adult acute myeloid leukemia(adult AML)	8.69
835	GSE42064	GSM1031850	Blood-Cancer	adult acute myeloid leukemia(adult AML)	10.4273
836	GSE42064	GSM1031851	Blood-Cancer	adult acute myeloid leukemia(adult AML)	8.86728
837	GSE42064	GSM1031852	Blood-Cancer	adult acute myeloid leukemia(adult AML)	9.63844
838	GSE42064	GSM1031853	Blood-Cancer	adult acute myeloid leukemia(adult AML)	11.4808
839	GSE42064	GSM1031854	Blood-Cancer	adult acute myeloid leukemia(adult AML)	9.57554
840	GSE42064	GSM1031855	Blood-Cancer	adult acute myeloid leukemia(adult AML)	9.28771
841	GSE42064	GSM1031856	Blood-Cancer	adult acute myeloid leukemia(adult AML)	9.15228
842	GSE42064	GSM1031857	Blood-Cancer	adult acute myeloid leukemia(adult AML)	11.0126
843	GSE42064	GSM1031858	Blood-Cancer	adult acute myeloid leukemia(adult AML)	9.06878
844	GSE42064	GSM1031859	Blood-Cancer	adult acute myeloid leukemia(adult AML)	10.7649
845	GSE42064	GSM1031860	Blood-Cancer	adult acute myeloid leukemia(adult AML)	10.7389
846	GSE42064	GSM1031861	Blood-Cancer	adult acute myeloid leukemia(adult AML)	10.3376
847	GSE42064	GSM1031862	Blood-Cancer	adult acute myeloid leukemia(adult AML)	9.56224
848	GSE42064	GSM1031863	Blood-Cancer	adult acute myeloid leukemia(adult AML)	9.98869
849	GSE42064	GSM1031864	Blood-Cancer	adult acute myeloid leukemia(adult AML)	11.0634
850	GSE42064	GSM1031865	Blood-Cancer	adult acute myeloid leukemia(adult AML)	10.1886
851	GSE42064	GSM1031866	Blood-Cancer	adult acute myeloid leukemia(adult AML)	11.5201
852	GSE42064	GSM1031867	Blood-Cancer	adult acute myeloid leukemia(adult AML)	9.03617
853	GSE42064	GSM1031868	Blood-Cancer	adult acute myeloid leukemia(adult AML)	11.817
963	GSE46819	GSM1138793	Blood-Cancer	adult acute myeloid leukemia(adult AML)	9.75322
964	GSE46819	GSM1138794	Blood-Cancer	adult acute myeloid leukemia(adult AML)	10.1548
965	GSE46819	GSM1138795	Blood-Cancer	adult acute myeloid leukemia(adult AML)	10.3869
966	GSE46819	GSM1138796	Blood-Cancer	adult acute myeloid leukemia(adult AML)	11.2998
967	GSE46819	GSM1138797	Blood-Cancer	adult acute myeloid leukemia(adult AML)	9.26444
968	GSE46819	GSM1138798	Blood-Cancer	adult acute myeloid leukemia(adult AML)	11.7495
969	GSE46819	GSM1138799	Blood-Cancer	adult acute myeloid leukemia(adult AML)	9.72792
970	GSE46819	GSM1138800	Blood-Cancer	adult acute myeloid leukemia(adult AML)	11.6316
971	GSE46819	GSM1138801	Blood-Cancer	adult acute myeloid leukemia(adult AML)	7.81378
972	GSE46819	GSM1138802	Blood-Cancer	adult acute myeloid leukemia(adult AML)	8.82337
973	GSE46819	GSM1138803	Blood-Cancer	adult acute myeloid leukemia(adult AML)	10.4757
974	GSE46819	GSM1138804	Blood-Cancer	adult acute myeloid leukemia(adult AML)	11.2497
1337	GSE50928	GSM1232585	Blood-Cancer	adult acute myeloid leukemia(adult AML)	10.9607
1338	GSE50928	GSM1232586	Blood-Cancer	adult acute myeloid leukemia(adult AML)	9.32418
1339	GSE50928	GSM1232587	Blood-Cancer	adult acute myeloid leukemia(adult AML)	11.2889
1340	GSE50928	GSM1232588	Blood-Cancer	adult acute myeloid leukemia(adult AML)	10.7515
1341	GSE50928	GSM1232589	Blood-Cancer	adult acute myeloid leukemia(adult AML)	9.10329
1342	GSE50928	GSM1232590	Blood-Cancer	adult acute myeloid leukemia(adult AML)	10.5784
1343	GSE50928	GSM1232591	Blood-Cancer	adult acute myeloid leukemia(adult AML)	10.4858
1344	GSE50928	GSM1232592	Blood-Cancer	adult acute myeloid leukemia(adult AML)	9.37286
1345	GSE50928	GSM1232593	Blood-Cancer	adult acute myeloid leukemia(adult AML)	11.8202
1346	GSE50928	GSM1232594	Blood-Cancer	adult acute myeloid leukemia(adult AML)	9.53722
1347	GSE50928	GSM1232595	Blood-Cancer	adult acute myeloid leukemia(adult AML)	9.47776
1348	GSE50928	GSM1232596	Blood-Cancer	adult acute myeloid leukemia(adult AML)	11.1293
1349	GSE50928	GSM1232597	Blood-Cancer	adult acute myeloid leukemia(adult AML)	8.3443
1545	GSE56237	GSM1357471	Blood-Cancer	adult acute myeloid leukemia(adult AML)	9.08215
1546	GSE56237	GSM1357472	Blood-Cancer	adult acute myeloid leukemia(adult AML)	7.70736
1547	GSE56237	GSM1357473	Blood-Cancer	adult acute myeloid leukemia(adult AML)	9.45533
1548	GSE56237	GSM1357474	Blood-Cancer	adult acute myeloid leukemia(adult AML)	7.05528
1549	GSE56237	GSM1357475	Blood-Cancer	adult acute myeloid leukemia(adult AML)	9.25739
1550	GSE56237	GSM1357476	Blood-Cancer	adult acute myeloid leukemia(adult AML)	7.58496
1551	GSE56237	GSM1357477	Blood-Cancer	adult acute myeloid leukemia(adult AML)	8.97728
1552	GSE56237	GSM1357478	Blood-Cancer	adult acute myeloid leukemia(adult AML)	10.021
1553	GSE56237	GSM1357479	Blood-Cancer	adult acute myeloid leukemia(adult AML)	10.9076
1554	GSE56237	GSM1357480	Blood-Cancer	adult acute myeloid leukemia(adult AML)	10.6165
1555	GSE56237	GSM1357481	Blood-Cancer	adult acute myeloid leukemia(adult AML)	6.93074
1556	GSE56237	GSM1357482	Blood-Cancer	adult acute myeloid leukemia(adult AML)	7.70044
1557	GSE56237	GSM1357483	Blood-Cancer	adult acute myeloid leukemia(adult AML)	7.97728
1558	GSE56237	GSM1357484	Blood-Cancer	adult acute myeloid leukemia(adult AML)	10.2408
1559	GSE56237	GSM1357485	Blood-Cancer	adult acute myeloid leukemia(adult AML)	9.15987
1560	GSE56237	GSM1357486	Blood-Cancer	adult acute myeloid leukemia(adult AML)	11.1053
1561	GSE56237	GSM1357487	Blood-Cancer	adult acute myeloid leukemia(adult AML)	9.76653
1562	GSE56237	GSM1357488	Blood-Cancer	adult acute myeloid leukemia(adult AML)	7.67948
1563	GSE56237	GSM1357489	Blood-Cancer	adult acute myeloid leukemia(adult AML)	7.04439
1564	GSE56237	GSM1357490	Blood-Cancer	adult acute myeloid leukemia(adult AML)	7.56986
1565	GSE56237	GSM1357491	Blood-Cancer	adult acute myeloid leukemia(adult AML)	9.97298
2264	GSE61804	GSM1514033	Blood-Cancer	adult acute myeloid leukemia(adult AML)	9.04166
2265	GSE61804	GSM1514034	Blood-Cancer	adult acute myeloid leukemia(adult AML)	10.2912
2266	GSE61804	GSM1514035	Blood-Cancer	adult acute myeloid leukemia(adult AML)	10.1085
2267	GSE61804	GSM1514036	Blood-Cancer	adult acute myeloid leukemia(adult AML)	8.49985
2268	GSE61804	GSM1514037	Blood-Cancer	adult acute myeloid leukemia(adult AML)	8.33092
2269	GSE61804	GSM1514038	Blood-Cancer	adult acute myeloid leukemia(adult AML)	8.81057
2270	GSE61804	GSM1514039	Blood-Cancer	adult acute myeloid leukemia(adult AML)	8.77149
2271	GSE61804	GSM1514040	Blood-Cancer	adult acute myeloid leukemia(adult AML)	12.446
2272	GSE61804	GSM1514041	Blood-Cancer	adult acute myeloid leukemia(adult AML)	8.53138
2273	GSE61804	GSM1514042	Blood-Cancer	adult acute myeloid leukemia(adult AML)	10.1472
2274	GSE61804	GSM1514043	Blood-Cancer	adult acute myeloid leukemia(adult AML)	11.3061
2275	GSE61804	GSM1514044	Blood-Cancer	adult acute myeloid leukemia(adult AML)	8.64024
2276	GSE61804	GSM1514045	Blood-Cancer	adult acute myeloid leukemia(adult AML)	7.71425
2277	GSE61804	GSM1514046	Blood-Cancer	adult acute myeloid leukemia(adult AML)	10.4929
2279	GSE61804	GSM1514048	Blood-Cancer	adult acute myeloid leukemia(adult AML)	8.27146
2280	GSE61804	GSM1514049	Blood-Cancer	adult acute myeloid leukemia(adult AML)	9.34651
2281	GSE61804	GSM1514050	Blood-Cancer	adult acute myeloid leukemia(adult AML)	7.02237
2282	GSE61804	GSM1514051	Blood-Cancer	adult acute myeloid leukemia(adult AML)	9.21189
2283	GSE61804	GSM1514052	Blood-Cancer	adult acute myeloid leukemia(adult AML)	9.85953
2284	GSE61804	GSM1514053	Blood-Cancer	adult acute myeloid leukemia(adult AML)	8.12412
2285	GSE61804	GSM1514054	Blood-Cancer	adult acute myeloid leukemia(adult AML)	10.3945
2286	GSE61804	GSM1514055	Blood-Cancer	adult acute myeloid leukemia(adult AML)	9.3966
2287	GSE61804	GSM1514056	Blood-Cancer	adult acute myeloid leukemia(adult AML)	9.77479
2288	GSE61804	GSM1514057	Blood-Cancer	adult acute myeloid leukemia(adult AML)	8.26209
2289	GSE61804	GSM1514058	Blood-Cancer	adult acute myeloid leukemia(adult AML)	10.5068
2290	GSE61804	GSM1514059	Blood-Cancer	adult acute myeloid leukemia(adult AML)	9.37721
2291	GSE61804	GSM1514060	Blood-Cancer	adult acute myeloid leukemia(adult AML)	9.70736
2292	GSE61804	GSM1514061	Blood-Cancer	adult acute myeloid leukemia(adult AML)	9.04166
2293	GSE61804	GSM1514062	Blood-Cancer	adult acute myeloid leukemia(adult AML)	10.3253
2294	GSE61804	GSM1514063	Blood-Cancer	adult acute myeloid leukemia(adult AML)	8.90689
2295	GSE61804	GSM1514064	Blood-Cancer	adult acute myeloid leukemia(adult AML)	10.5196
2296	GSE61804	GSM1514065	Blood-Cancer	adult acute myeloid leukemia(adult AML)	9.62571
2297	GSE61804	GSM1514066	Blood-Cancer	adult acute myeloid leukemia(adult AML)	10.8541
2298	GSE61804	GSM1514067	Blood-Cancer	adult acute myeloid leukemia(adult AML)	9.31741
2299	GSE61804	GSM1514068	Blood-Cancer	adult acute myeloid leukemia(adult AML)	9.91289
2300	GSE61804	GSM1514069	Blood-Cancer	adult acute myeloid leukemia(adult AML)	9.83131
2301	GSE61804	GSM1514070	Blood-Cancer	adult acute myeloid leukemia(adult AML)	10.7228
2302	GSE61804	GSM1514071	Blood-Cancer	adult acute myeloid leukemia(adult AML)	9.45533
2303	GSE61804	GSM1514072	Blood-Cancer	adult acute myeloid leukemia(adult AML)	9.74819
2305	GSE61804	GSM1514074	Blood-Cancer	adult acute myeloid leukemia(adult AML)	10.0782
2306	GSE61804	GSM1514075	Blood-Cancer	adult acute myeloid leukemia(adult AML)	10.5098
2308	GSE61804	GSM1514078	Blood-Cancer	adult acute myeloid leukemia(adult AML)	8.93074
2310	GSE61804	GSM1514080	Blood-Cancer	adult acute myeloid leukemia(adult AML)	11.7091
2311	GSE61804	GSM1514081	Blood-Cancer	adult acute myeloid leukemia(adult AML)	10.0661
2312	GSE61804	GSM1514082	Blood-Cancer	adult acute myeloid leukemia(adult AML)	10.314
2313	GSE61804	GSM1514083	Blood-Cancer	adult acute myeloid leukemia(adult AML)	10.2432
2314	GSE61804	GSM1514084	Blood-Cancer	adult acute myeloid leukemia(adult AML)	9.66711
2315	GSE61804	GSM1514085	Blood-Cancer	adult acute myeloid leukemia(adult AML)	9.8857
2316	GSE61804	GSM1514086	Blood-Cancer	adult acute myeloid leukemia(adult AML)	9.81218
2317	GSE61804	GSM1514087	Blood-Cancer	adult acute myeloid leukemia(adult AML)	7.98299
2318	GSE61804	GSM1514088	Blood-Cancer	adult acute myeloid leukemia(adult AML)	10.4273
2319	GSE61804	GSM1514089	Blood-Cancer	adult acute myeloid leukemia(adult AML)	10.7822
2320	GSE61804	GSM1514090	Blood-Cancer	adult acute myeloid leukemia(adult AML)	9.32868
2321	GSE61804	GSM1514091	Blood-Cancer	adult acute myeloid leukemia(adult AML)	9.17742
2322	GSE61804	GSM1514092	Blood-Cancer	adult acute myeloid leukemia(adult AML)	8.59619
2323	GSE61804	GSM1514093	Blood-Cancer	adult acute myeloid leukemia(adult AML)	8.99718
2324	GSE61804	GSM1514094	Blood-Cancer	adult acute myeloid leukemia(adult AML)	10.6944
2325	GSE61804	GSM1514095	Blood-Cancer	adult acute myeloid leukemia(adult AML)	11.9189
2326	GSE61804	GSM1514096	Blood-Cancer	adult acute myeloid leukemia(adult AML)	8.53916
2327	GSE61804	GSM1514097	Blood-Cancer	adult acute myeloid leukemia(adult AML)	8.77808
2328	GSE61804	GSM1514098	Blood-Cancer	adult acute myeloid leukemia(adult AML)	8.94544
2329	GSE61804	GSM1514099	Blood-Cancer	adult acute myeloid leukemia(adult AML)	8.8009
2330	GSE61804	GSM1514100	Blood-Cancer	adult acute myeloid leukemia(adult AML)	8.86109
2331	GSE61804	GSM1514101	Blood-Cancer	adult acute myeloid leukemia(adult AML)	7.91289
2333	GSE61804	GSM1514103	Blood-Cancer	adult acute myeloid leukemia(adult AML)	9.01123
2334	GSE61804	GSM1514104	Blood-Cancer	adult acute myeloid leukemia(adult AML)	10.3794
2335	GSE61804	GSM1514105	Blood-Cancer	adult acute myeloid leukemia(adult AML)	9.47167
2336	GSE61804	GSM1514106	Blood-Cancer	adult acute myeloid leukemia(adult AML)	8.0607
2337	GSE61804	GSM1514107	Blood-Cancer	adult acute myeloid leukemia(adult AML)	10.5981
2339	GSE61804	GSM1514109	Blood-Cancer	adult acute myeloid leukemia(adult AML)	9.56033
2340	GSE61804	GSM1514110	Blood-Cancer	adult acute myeloid leukemia(adult AML)	9.93516
2343	GSE61804	GSM1514113	Blood-Cancer	adult acute myeloid leukemia(adult AML)	8.99152
2344	GSE61804	GSM1514114	Blood-Cancer	adult acute myeloid leukemia(adult AML)	11.1478
2345	GSE61804	GSM1514115	Blood-Cancer	adult acute myeloid leukemia(adult AML)	9.40301
2346	GSE61804	GSM1514116	Blood-Cancer	adult acute myeloid leukemia(adult AML)	11.2354
2347	GSE61804	GSM1514117	Blood-Cancer	adult acute myeloid leukemia(adult AML)	9.31061
2348	GSE61804	GSM1514118	Blood-Cancer	adult acute myeloid leukemia(adult AML)	12.6393
2349	GSE61804	GSM1514119	Blood-Cancer	adult acute myeloid leukemia(adult AML)	9.25974
2350	GSE61804	GSM1514120	Blood-Cancer	adult acute myeloid leukemia(adult AML)	9.12412
2351	GSE61804	GSM1514121	Blood-Cancer	adult acute myeloid leukemia(adult AML)	8.20457
2352	GSE61804	GSM1514122	Blood-Cancer	adult acute myeloid leukemia(adult AML)	11.0403
2353	GSE61804	GSM1514123	Blood-Cancer	adult acute myeloid leukemia(adult AML)	8
2354	GSE61804	GSM1514124	Blood-Cancer	adult acute myeloid leukemia(adult AML)	10.4252
2355	GSE61804	GSM1514125	Blood-Cancer	adult acute myeloid leukemia(adult AML)	10.4858
2356	GSE61804	GSM1514127	Blood-Cancer	adult acute myeloid leukemia(adult AML)	9.25503
2357	GSE61804	GSM1514128	Blood-Cancer	adult acute myeloid leukemia(adult AML)	9.15482
2358	GSE61804	GSM1514129	Blood-Cancer	adult acute myeloid leukemia(adult AML)	10.6978
2359	GSE61804	GSM1514130	Blood-Cancer	adult acute myeloid leukemia(adult AML)	9.23601
2360	GSE61804	GSM1514131	Blood-Cancer	adult acute myeloid leukemia(adult AML)	8.40514
2361	GSE61804	GSM1514132	Blood-Cancer	adult acute myeloid leukemia(adult AML)	10.9922
2362	GSE61804	GSM1514133	Blood-Cancer	adult acute myeloid leukemia(adult AML)	12.0808
2363	GSE61804	GSM1514134	Blood-Cancer	adult acute myeloid leukemia(adult AML)	10.9498
2364	GSE61804	GSM1514135	Blood-Cancer	adult acute myeloid leukemia(adult AML)	8.94837
2365	GSE61804	GSM1514136	Blood-Cancer	adult acute myeloid leukemia(adult AML)	8.19476
2366	GSE61804	GSM1514137	Blood-Cancer	adult acute myeloid leukemia(adult AML)	10.5803
2367	GSE61804	GSM1514138	Blood-Cancer	adult acute myeloid leukemia(adult AML)	8.62571
2368	GSE61804	GSM1514139	Blood-Cancer	adult acute myeloid leukemia(adult AML)	6.9542
2369	GSE61804	GSM1514140	Blood-Cancer	adult acute myeloid leukemia(adult AML)	8.89178
2370	GSE61804	GSM1514141	Blood-Cancer	adult acute myeloid leukemia(adult AML)	11.3359
2371	GSE61804	GSM1514142	Blood-Cancer	adult acute myeloid leukemia(adult AML)	10.8811
2372	GSE61804	GSM1514143	Blood-Cancer	adult acute myeloid leukemia(adult AML)	7.17991
2373	GSE61804	GSM1514145	Blood-Cancer	adult acute myeloid leukemia(adult AML)	8.17493
2374	GSE61804	GSM1514146	Blood-Cancer	adult acute myeloid leukemia(adult AML)	9.98299
2375	GSE61804	GSM1514148	Blood-Cancer	adult acute myeloid leukemia(adult AML)	9.1267
2376	GSE61804	GSM1514149	Blood-Cancer	adult acute myeloid leukemia(adult AML)	8.99718
2377	GSE61804	GSM1514150	Blood-Cancer	adult acute myeloid leukemia(adult AML)	8.60363
2378	GSE61804	GSM1514151	Blood-Cancer	adult acute myeloid leukemia(adult AML)	10.2912
2379	GSE61804	GSM1514153	Blood-Cancer	adult acute myeloid leukemia(adult AML)	9.19722
2380	GSE61804	GSM1514154	Blood-Cancer	adult acute myeloid leukemia(adult AML)	9.31741
2381	GSE61804	GSM1514155	Blood-Cancer	adult acute myeloid leukemia(adult AML)	8.224
2382	GSE61804	GSM1514156	Blood-Cancer	adult acute myeloid leukemia(adult AML)	10.1948
2383	GSE61804	GSM1514157	Blood-Cancer	adult acute myeloid leukemia(adult AML)	10.6847
2384	GSE61804	GSM1514158	Blood-Cancer	adult acute myeloid leukemia(adult AML)	10.9024
2386	GSE61804	GSM1514160	Blood-Cancer	adult acute myeloid leukemia(adult AML)	7.92481
2387	GSE61804	GSM1514161	Blood-Cancer	adult acute myeloid leukemia(adult AML)	10.5479
2389	GSE61804	GSM1514163	Blood-Cancer	adult acute myeloid leukemia(adult AML)	8.56986
2390	GSE61804	GSM1514164	Blood-Cancer	adult acute myeloid leukemia(adult AML)	10.5479
2391	GSE61804	GSM1514165	Blood-Cancer	adult acute myeloid leukemia(adult AML)	6.98868
2392	GSE61804	GSM1514166	Blood-Cancer	adult acute myeloid leukemia(adult AML)	8.7879
2393	GSE61804	GSM1514167	Blood-Cancer	adult acute myeloid leukemia(adult AML)	12.1248
2394	GSE61804	GSM1514168	Blood-Cancer	adult acute myeloid leukemia(adult AML)	9.34651
2395	GSE61804	GSM1514169	Blood-Cancer	adult acute myeloid leukemia(adult AML)	9.97154
2396	GSE61804	GSM1514170	Blood-Cancer	adult acute myeloid leukemia(adult AML)	9.77314
2397	GSE61804	GSM1514171	Blood-Cancer	adult acute myeloid leukemia(adult AML)	8.59246
2398	GSE61804	GSM1514172	Blood-Cancer	adult acute myeloid leukemia(adult AML)	12.6257
2399	GSE61804	GSM1514173	Blood-Cancer	adult acute myeloid leukemia(adult AML)	8.93074
2400	GSE61804	GSM1514174	Blood-Cancer	adult acute myeloid leukemia(adult AML)	10.668
2401	GSE61804	GSM1514175	Blood-Cancer	adult acute myeloid leukemia(adult AML)	11.6533
2402	GSE61804	GSM1514176	Blood-Cancer	adult acute myeloid leukemia(adult AML)	10.7649
2403	GSE61804	GSM1514177	Blood-Cancer	adult acute myeloid leukemia(adult AML)	11.3723
2404	GSE61804	GSM1514179	Blood-Cancer	adult acute myeloid leukemia(adult AML)	9.3443
2405	GSE61804	GSM1514180	Blood-Cancer	adult acute myeloid leukemia(adult AML)	9.91886
2406	GSE61804	GSM1514181	Blood-Cancer	adult acute myeloid leukemia(adult AML)	10.8903
2407	GSE61804	GSM1514182	Blood-Cancer	adult acute myeloid leukemia(adult AML)	10.4491
2408	GSE61804	GSM1514183	Blood-Cancer	adult acute myeloid leukemia(adult AML)	11.1812
2409	GSE61804	GSM1514184	Blood-Cancer	adult acute myeloid leukemia(adult AML)	10.2456
2410	GSE61804	GSM1514185	Blood-Cancer	adult acute myeloid leukemia(adult AML)	7.70736
2411	GSE61804	GSM1514186	Blood-Cancer	adult acute myeloid leukemia(adult AML)	8.23362
2412	GSE61804	GSM1514187	Blood-Cancer	adult acute myeloid leukemia(adult AML)	10.9315
2413	GSE61804	GSM1514188	Blood-Cancer	adult acute myeloid leukemia(adult AML)	12.2091
2414	GSE61804	GSM1514189	Blood-Cancer	adult acute myeloid leukemia(adult AML)	8.19476
2415	GSE61804	GSM1514190	Blood-Cancer	adult acute myeloid leukemia(adult AML)	7.89482
2416	GSE61804	GSM1514191	Blood-Cancer	adult acute myeloid leukemia(adult AML)	9.2854
2417	GSE61804	GSM1514193	Blood-Cancer	adult acute myeloid leukemia(adult AML)	10.1762
2418	GSE61804	GSM1514194	Blood-Cancer	adult acute myeloid leukemia(adult AML)	9.87345
2419	GSE61804	GSM1514195	Blood-Cancer	adult acute myeloid leukemia(adult AML)	7.45121
2420	GSE61804	GSM1514196	Blood-Cancer	adult acute myeloid leukemia(adult AML)	10.8933
2421	GSE61804	GSM1514197	Blood-Cancer	adult acute myeloid leukemia(adult AML)	10.5314
2422	GSE61804	GSM1514198	Blood-Cancer	adult acute myeloid leukemia(adult AML)	10.7082
2423	GSE61804	GSM1514199	Blood-Cancer	adult acute myeloid leukemia(adult AML)	9.03617
2424	GSE61804	GSM1514200	Blood-Cancer	adult acute myeloid leukemia(adult AML)	9.55267
2425	GSE61804	GSM1514201	Blood-Cancer	adult acute myeloid leukemia(adult AML)	9.03067
2426	GSE61804	GSM1514202	Blood-Cancer	adult acute myeloid leukemia(adult AML)	10.5226
2427	GSE61804	GSM1514203	Blood-Cancer	adult acute myeloid leukemia(adult AML)	9.79116
2428	GSE61804	GSM1514204	Blood-Cancer	adult acute myeloid leukemia(adult AML)	11.0868
2429	GSE61804	GSM1514206	Blood-Cancer	adult acute myeloid leukemia(adult AML)	8.29462
2430	GSE61804	GSM1514207	Blood-Cancer	adult acute myeloid leukemia(adult AML)	8.99152
2431	GSE61804	GSM1514209	Blood-Cancer	adult acute myeloid leukemia(adult AML)	10.6211
2433	GSE61804	GSM1514211	Blood-Cancer	adult acute myeloid leukemia(adult AML)	11.3443
2434	GSE61804	GSM1514212	Blood-Cancer	adult acute myeloid leukemia(adult AML)	8.86728
2435	GSE61804	GSM1514213	Blood-Cancer	adult acute myeloid leukemia(adult AML)	9.53916
2436	GSE61804	GSM1514214	Blood-Cancer	adult acute myeloid leukemia(adult AML)	11.7237
2437	GSE61804	GSM1514215	Blood-Cancer	adult acute myeloid leukemia(adult AML)	9.62388
2438	GSE61804	GSM1514216	Blood-Cancer	adult acute myeloid leukemia(adult AML)	11.6083
2439	GSE61804	GSM1514217	Blood-Cancer	adult acute myeloid leukemia(adult AML)	10.7985
2440	GSE61804	GSM1514218	Blood-Cancer	adult acute myeloid leukemia(adult AML)	11.9267
2442	GSE61804	GSM1514220	Blood-Cancer	adult acute myeloid leukemia(adult AML)	9.72792
2443	GSE61804	GSM1514222	Blood-Cancer	adult acute myeloid leukemia(adult AML)	9.85487
2444	GSE61804	GSM1514223	Blood-Cancer	adult acute myeloid leukemia(adult AML)	9.44294
2445	GSE61804	GSM1514224	Blood-Cancer	adult acute myeloid leukemia(adult AML)	8.97728
2446	GSE61804	GSM1514225	Blood-Cancer	adult acute myeloid leukemia(adult AML)	10.1573
2447	GSE61804	GSM1514226	Blood-Cancer	adult acute myeloid leukemia(adult AML)	11.6662
2448	GSE61804	GSM1514227	Blood-Cancer	adult acute myeloid leukemia(adult AML)	8.62571
2449	GSE61804	GSM1514228	Blood-Cancer	adult acute myeloid leukemia(adult AML)	9.16491
2450	GSE61804	GSM1514229	Blood-Cancer	adult acute myeloid leukemia(adult AML)	9.81538
2451	GSE61804	GSM1514230	Blood-Cancer	adult acute myeloid leukemia(adult AML)	9.17243
2452	GSE61804	GSM1514231	Blood-Cancer	adult acute myeloid leukemia(adult AML)	8.7039
2453	GSE61804	GSM1514232	Blood-Cancer	adult acute myeloid leukemia(adult AML)	12.0375
2454	GSE61804	GSM1514233	Blood-Cancer	adult acute myeloid leukemia(adult AML)	11.0014
2455	GSE61804	GSM1514234	Blood-Cancer	adult acute myeloid leukemia(adult AML)	11.255
2456	GSE61804	GSM1514235	Blood-Cancer	adult acute myeloid leukemia(adult AML)	10.5507
2457	GSE61804	GSM1514236	Blood-Cancer	adult acute myeloid leukemia(adult AML)	11.2348
2458	GSE61804	GSM1514237	Blood-Cancer	adult acute myeloid leukemia(adult AML)	11.279
2459	GSE61804	GSM1514238	Blood-Cancer	adult acute myeloid leukemia(adult AML)	8.02791
2460	GSE61804	GSM1514239	Blood-Cancer	adult acute myeloid leukemia(adult AML)	10.2866
2461	GSE61804	GSM1514240	Blood-Cancer	adult acute myeloid leukemia(adult AML)	9.76984
2463	GSE61804	GSM1514242	Blood-Cancer	adult acute myeloid leukemia(adult AML)	8.49586
2464	GSE61804	GSM1514243	Blood-Cancer	adult acute myeloid leukemia(adult AML)	10.8281
2465	GSE61804	GSM1514244	Blood-Cancer	adult acute myeloid leukemia(adult AML)	10.6751
2466	GSE61804	GSM1514246	Blood-Cancer	adult acute myeloid leukemia(adult AML)	9.44915
2467	GSE61804	GSM1514247	Blood-Cancer	adult acute myeloid leukemia(adult AML)	9.57554
2468	GSE61804	GSM1514248	Blood-Cancer	adult acute myeloid leukemia(adult AML)	9.47776
2469	GSE61804	GSM1514249	Blood-Cancer	adult acute myeloid leukemia(adult AML)	11.3696
2471	GSE61804	GSM1514251	Blood-Cancer	adult acute myeloid leukemia(adult AML)	9.66356
2472	GSE61804	GSM1514252	Blood-Cancer	adult acute myeloid leukemia(adult AML)	10.1046
2473	GSE61804	GSM1514253	Blood-Cancer	adult acute myeloid leukemia(adult AML)	9.42836
2474	GSE61804	GSM1514254	Blood-Cancer	adult acute myeloid leukemia(adult AML)	10.0042
2476	GSE61804	GSM1514256	Blood-Cancer	adult acute myeloid leukemia(adult AML)	8.9542
2477	GSE61804	GSM1514257	Blood-Cancer	adult acute myeloid leukemia(adult AML)	9.84862
2478	GSE61804	GSM1514258	Blood-Cancer	adult acute myeloid leukemia(adult AML)	9.13186
2480	GSE61804	GSM1514260	Blood-Cancer	adult acute myeloid leukemia(adult AML)	8.42627
2481	GSE61804	GSM1514261	Blood-Cancer	adult acute myeloid leukemia(adult AML)	9.24317
2482	GSE61804	GSM1514262	Blood-Cancer	adult acute myeloid leukemia(adult AML)	9.45533
2483	GSE61804	GSM1514263	Blood-Cancer	adult acute myeloid leukemia(adult AML)	10.275
2484	GSE61804	GSM1514264	Blood-Cancer	adult acute myeloid leukemia(adult AML)	11.0035
2485	GSE61804	GSM1514265	Blood-Cancer	adult acute myeloid leukemia(adult AML)	12.3126
2486	GSE61804	GSM1514266	Blood-Cancer	adult acute myeloid leukemia(adult AML)	11.4579
2487	GSE61804	GSM1514267	Blood-Cancer	adult acute myeloid leukemia(adult AML)	9.39874
2488	GSE61804	GSM1514268	Blood-Cancer	adult acute myeloid leukemia(adult AML)	9
2489	GSE61804	GSM1514269	Blood-Cancer	adult acute myeloid leukemia(adult AML)	9.50383
2490	GSE61804	GSM1514270	Blood-Cancer	adult acute myeloid leukemia(adult AML)	11.1911
2491	GSE61804	GSM1514271	Blood-Cancer	adult acute myeloid leukemia(adult AML)	8.25739
2492	GSE61804	GSM1514272	Blood-Cancer	adult acute myeloid leukemia(adult AML)	11.7653
2493	GSE61804	GSM1514274	Blood-Cancer	adult acute myeloid leukemia(adult AML)	10.6944
2494	GSE61804	GSM1514275	Blood-Cancer	adult acute myeloid leukemia(adult AML)	11.0861
2496	GSE61804	GSM1514277	Blood-Cancer	adult acute myeloid leukemia(adult AML)	8.99152
2497	GSE61804	GSM1514278	Blood-Cancer	adult acute myeloid leukemia(adult AML)	8.81378
2498	GSE61804	GSM1514279	Blood-Cancer	adult acute myeloid leukemia(adult AML)	12.1646
2499	GSE61804	GSM1514280	Blood-Cancer	adult acute myeloid leukemia(adult AML)	10.5206
2500	GSE61804	GSM1514281	Blood-Cancer	adult acute myeloid leukemia(adult AML)	9.21675
2501	GSE61804	GSM1514282	Blood-Cancer	adult acute myeloid leukemia(adult AML)	7.41785
2502	GSE61804	GSM1514283	Blood-Cancer	adult acute myeloid leukemia(adult AML)	9.79442
2503	GSE61804	GSM1514284	Blood-Cancer	adult acute myeloid leukemia(adult AML)	7.30378
2504	GSE61804	GSM1514285	Blood-Cancer	adult acute myeloid leukemia(adult AML)	8.74819
2505	GSE61804	GSM1514286	Blood-Cancer	adult acute myeloid leukemia(adult AML)	8.60733
2506	GSE61804	GSM1514287	Blood-Cancer	adult acute myeloid leukemia(adult AML)	8.01681
2507	GSE61804	GSM1514288	Blood-Cancer	adult acute myeloid leukemia(adult AML)	10.2992
2508	GSE61804	GSM1514289	Blood-Cancer	adult acute myeloid leukemia(adult AML)	8.92778
2509	GSE61804	GSM1514290	Blood-Cancer	adult acute myeloid leukemia(adult AML)	11.0587
2510	GSE61804	GSM1514292	Blood-Cancer	adult acute myeloid leukemia(adult AML)	9.30834
2511	GSE61804	GSM1514293	Blood-Cancer	adult acute myeloid leukemia(adult AML)	8.44294
2512	GSE61804	GSM1514295	Blood-Cancer	adult acute myeloid leukemia(adult AML)	9.94837
2513	GSE61804	GSM1514297	Blood-Cancer	adult acute myeloid leukemia(adult AML)	9.36413
2514	GSE61804	GSM1514298	Blood-Cancer	adult acute myeloid leukemia(adult AML)	9.05257
2515	GSE61804	GSM1514299	Blood-Cancer	adult acute myeloid leukemia(adult AML)	10.4858
2516	GSE61804	GSM1514300	Blood-Cancer	adult acute myeloid leukemia(adult AML)	11.9196
2517	GSE61804	GSM1514301	Blood-Cancer	adult acute myeloid leukemia(adult AML)	8.21917
2519	GSE61804	GSM1514303	Blood-Cancer	adult acute myeloid leukemia(adult AML)	8.24793
2520	GSE61804	GSM1514304	Blood-Cancer	adult acute myeloid leukemia(adult AML)	8.58496
2521	GSE61804	GSM1514305	Blood-Cancer	adult acute myeloid leukemia(adult AML)	8.08215
2522	GSE61804	GSM1514306	Blood-Cancer	adult acute myeloid leukemia(adult AML)	7.72792
2523	GSE61804	GSM1514307	Blood-Cancer	adult acute myeloid leukemia(adult AML)	8.54689
2524	GSE61804	GSM1514308	Blood-Cancer	adult acute myeloid leukemia(adult AML)	9.83131
2525	GSE61804	GSM1514309	Blood-Cancer	adult acute myeloid leukemia(adult AML)	9.12412
2527	GSE61804	GSM1514311	Blood-Cancer	adult acute myeloid leukemia(adult AML)	10.224
2528	GSE61804	GSM1514312	Blood-Cancer	adult acute myeloid leukemia(adult AML)	9.45533
2529	GSE61804	GSM1514313	Blood-Cancer	adult acute myeloid leukemia(adult AML)	11.0126
2530	GSE61804	GSM1514314	Blood-Cancer	adult acute myeloid leukemia(adult AML)	8.27612
2531	GSE61804	GSM1514315	Blood-Cancer	adult acute myeloid leukemia(adult AML)	8.40088
2532	GSE61804	GSM1514316	Blood-Cancer	adult acute myeloid leukemia(adult AML)	10.8834
2533	GSE61804	GSM1514317	Blood-Cancer	adult acute myeloid leukemia(adult AML)	9.59059
2534	GSE61804	GSM1514318	Blood-Cancer	adult acute myeloid leukemia(adult AML)	8.66534
2536	GSE61804	GSM1514320	Blood-Cancer	adult acute myeloid leukemia(adult AML)	9.01402
2537	GSE61804	GSM1514321	Blood-Cancer	adult acute myeloid leukemia(adult AML)	8.78463
2538	GSE61804	GSM1514322	Blood-Cancer	adult acute myeloid leukemia(adult AML)	9.32868
2539	GSE61804	GSM1514323	Blood-Cancer	adult acute myeloid leukemia(adult AML)	9.21917
2540	GSE61804	GSM1514324	Blood-Cancer	adult acute myeloid leukemia(adult AML)	7.32193
2541	GSE61804	GSM1514326	Blood-Cancer	adult acute myeloid leukemia(adult AML)	11.1364
2542	GSE61804	GSM1514327	Blood-Cancer	adult acute myeloid leukemia(adult AML)	11.3701
2543	GSE61804	GSM1514328	Blood-Cancer	adult acute myeloid leukemia(adult AML)	9.73132
2544	GSE61804	GSM1514329	Blood-Cancer	adult acute myeloid leukemia(adult AML)	9.80735
2545	GSE61804	GSM1514330	Blood-Cancer	adult acute myeloid leukemia(adult AML)	9.55651
2546	GSE61804	GSM1514331	Blood-Cancer	adult acute myeloid leukemia(adult AML)	8.08746
2547	GSE61804	GSM1514332	Blood-Cancer	adult acute myeloid leukemia(adult AML)	10.4858
2548	GSE61804	GSM1514333	Blood-Cancer	adult acute myeloid leukemia(adult AML)	9.3966
[truncated: 954 more rows]

## Sheet: TSC22D2 GPL570
Index	Dataset_ID	Sample_ID	Cancer Type	Cancer Type Detailed	TSC22D2 expression level (Log2)
5379	GSE10258	GSM259087	Blood-Cancer	adult acute myeloid leukemia(adult AML)	7.73471
5380	GSE10258	GSM259088	Blood-Cancer	adult acute myeloid leukemia(adult AML)	7.86419
5381	GSE10258	GSM259089	Blood-Cancer	adult acute myeloid leukemia(adult AML)	9.01402
5382	GSE10258	GSM259090	Blood-Cancer	adult acute myeloid leukemia(adult AML)	7.97154
5383	GSE10258	GSM259091	Blood-Cancer	adult acute myeloid leukemia(adult AML)	8.21432
5384	GSE10258	GSM259092	Blood-Cancer	adult acute myeloid leukemia(adult AML)	7.31288
5385	GSE10258	GSM259093	Blood-Cancer	adult acute myeloid leukemia(adult AML)	7.88264
5387	GSE10258	GSM259095	Blood-Cancer	adult acute myeloid leukemia(adult AML)	8.29002
5388	GSE10258	GSM259096	Blood-Cancer	adult acute myeloid leukemia(adult AML)	7.75489
5389	GSE10258	GSM259097	Blood-Cancer	adult acute myeloid leukemia(adult AML)	7.25739
5392	GSE10258	GSM259100	Blood-Cancer	adult acute myeloid leukemia(adult AML)	8.25267
5393	GSE10258	GSM259101	Blood-Cancer	adult acute myeloid leukemia(adult AML)	8.82018
5394	GSE10358	GSM262030	Blood-Cancer	adult acute myeloid leukemia(adult AML)	7.76818
5395	GSE10358	GSM262031	Blood-Cancer	adult acute myeloid leukemia(adult AML)	6.85798
5396	GSE10358	GSM262032	Blood-Cancer	adult acute myeloid leukemia(adult AML)	7.69349
5397	GSE10358	GSM262033	Blood-Cancer	adult acute myeloid leukemia(adult AML)	7.40088
5398	GSE10358	GSM262034	Blood-Cancer	adult acute myeloid leukemia(adult AML)	6.93074
5399	GSE10358	GSM262035	Blood-Cancer	adult acute myeloid leukemia(adult AML)	7.04439
5400	GSE10358	GSM262036	Blood-Cancer	adult acute myeloid leukemia(adult AML)	6.84549
5401	GSE10358	GSM262037	Blood-Cancer	adult acute myeloid leukemia(adult AML)	7.53138
5402	GSE10358	GSM262038	Blood-Cancer	adult acute myeloid leukemia(adult AML)	7.22882
5403	GSE10358	GSM262039	Blood-Cancer	adult acute myeloid leukemia(adult AML)	7.14975
5404	GSE10358	GSM262040	Blood-Cancer	adult acute myeloid leukemia(adult AML)	7.66534
5405	GSE10358	GSM262041	Blood-Cancer	adult acute myeloid leukemia(adult AML)	7.56986
5406	GSE10358	GSM262042	Blood-Cancer	adult acute myeloid leukemia(adult AML)	7.2854
5407	GSE10358	GSM262043	Blood-Cancer	adult acute myeloid leukemia(adult AML)	7.70736
5408	GSE10358	GSM262044	Blood-Cancer	adult acute myeloid leukemia(adult AML)	7.90689
5409	GSE10358	GSM262045	Blood-Cancer	adult acute myeloid leukemia(adult AML)	7.44294
5410	GSE10358	GSM262046	Blood-Cancer	adult acute myeloid leukemia(adult AML)	6.74147
5411	GSE10358	GSM262047	Blood-Cancer	adult acute myeloid leukemia(adult AML)	7.73471
5412	GSE10358	GSM262048	Blood-Cancer	adult acute myeloid leukemia(adult AML)	7.85175
5413	GSE10358	GSM262049	Blood-Cancer	adult acute myeloid leukemia(adult AML)	7.09803
5414	GSE10358	GSM262050	Blood-Cancer	adult acute myeloid leukemia(adult AML)	7.24793
5415	GSE10358	GSM262051	Blood-Cancer	adult acute myeloid leukemia(adult AML)	7.58496
5416	GSE10358	GSM262052	Blood-Cancer	adult acute myeloid leukemia(adult AML)	7.19967
5417	GSE10358	GSM262053	Blood-Cancer	adult acute myeloid leukemia(adult AML)	7.67243
5418	GSE10358	GSM262054	Blood-Cancer	adult acute myeloid leukemia(adult AML)	7.63663
5419	GSE10358	GSM262055	Blood-Cancer	adult acute myeloid leukemia(adult AML)	7.5157
5420	GSE10358	GSM262056	Blood-Cancer	adult acute myeloid leukemia(adult AML)	7.74819
5421	GSE10358	GSM262057	Blood-Cancer	adult acute myeloid leukemia(adult AML)	7.85798
5422	GSE10358	GSM262058	Blood-Cancer	adult acute myeloid leukemia(adult AML)	7.45943
5423	GSE10358	GSM262059	Blood-Cancer	adult acute myeloid leukemia(adult AML)	8.52748
5424	GSE10358	GSM262060	Blood-Cancer	adult acute myeloid leukemia(adult AML)	7.70736
5425	GSE10358	GSM262061	Blood-Cancer	adult acute myeloid leukemia(adult AML)	7.35755
5426	GSE10358	GSM262062	Blood-Cancer	adult acute myeloid leukemia(adult AML)	7.77479
5427	GSE10358	GSM262063	Blood-Cancer	adult acute myeloid leukemia(adult AML)	7.8392
5428	GSE10358	GSM262064	Blood-Cancer	adult acute myeloid leukemia(adult AML)	7.56986
5429	GSE10358	GSM262065	Blood-Cancer	adult acute myeloid leukemia(adult AML)	7.18982
5430	GSE10358	GSM262066	Blood-Cancer	adult acute myeloid leukemia(adult AML)	7.61471
5431	GSE10358	GSM262067	Blood-Cancer	adult acute myeloid leukemia(adult AML)	7.32193
5432	GSE10358	GSM262068	Blood-Cancer	adult acute myeloid leukemia(adult AML)	7.85798
5433	GSE10358	GSM262069	Blood-Cancer	adult acute myeloid leukemia(adult AML)	7.93074
5434	GSE10358	GSM262070	Blood-Cancer	adult acute myeloid leukemia(adult AML)	7.40939
5435	GSE10358	GSM262071	Blood-Cancer	adult acute myeloid leukemia(adult AML)	7.31288
5436	GSE10358	GSM262072	Blood-Cancer	adult acute myeloid leukemia(adult AML)	7.42626
5437	GSE10358	GSM262073	Blood-Cancer	adult acute myeloid leukemia(adult AML)	8.77149
5438	GSE10358	GSM262074	Blood-Cancer	adult acute myeloid leukemia(adult AML)	9.71596
5439	GSE10358	GSM262075	Blood-Cancer	adult acute myeloid leukemia(adult AML)	8.73809
5440	GSE10358	GSM262076	Blood-Cancer	adult acute myeloid leukemia(adult AML)	9.37504
5441	GSE10358	GSM262077	Blood-Cancer	adult acute myeloid leukemia(adult AML)	9.42836
5442	GSE10358	GSM262078	Blood-Cancer	adult acute myeloid leukemia(adult AML)	9.22641
5443	GSE10358	GSM262079	Blood-Cancer	adult acute myeloid leukemia(adult AML)	8.19476
5444	GSE10358	GSM262080	Blood-Cancer	adult acute myeloid leukemia(adult AML)	8.91588
5445	GSE10358	GSM262090	Blood-Cancer	adult acute myeloid leukemia(adult AML)	8.78463
5446	GSE10358	GSM262091	Blood-Cancer	adult acute myeloid leukemia(adult AML)	8.86109
5447	GSE10358	GSM262092	Blood-Cancer	adult acute myeloid leukemia(adult AML)	9.40939
5448	GSE10358	GSM262093	Blood-Cancer	adult acute myeloid leukemia(adult AML)	8.98584
5449	GSE10358	GSM262094	Blood-Cancer	adult acute myeloid leukemia(adult AML)	9.76984
5450	GSE10358	GSM262095	Blood-Cancer	adult acute myeloid leukemia(adult AML)	9.70044
5451	GSE10358	GSM262096	Blood-Cancer	adult acute myeloid leukemia(adult AML)	9.40088
5452	GSE10358	GSM262097	Blood-Cancer	adult acute myeloid leukemia(adult AML)	9.59059
5453	GSE10358	GSM262098	Blood-Cancer	adult acute myeloid leukemia(adult AML)	9.9263
5454	GSE10358	GSM262099	Blood-Cancer	adult acute myeloid leukemia(adult AML)	9.21917
5455	GSE10358	GSM262100	Blood-Cancer	adult acute myeloid leukemia(adult AML)	9.26444
5456	GSE10358	GSM262101	Blood-Cancer	adult acute myeloid leukemia(adult AML)	9.37069
5457	GSE10358	GSM262102	Blood-Cancer	adult acute myeloid leukemia(adult AML)	9.47167
5458	GSE10358	GSM262103	Blood-Cancer	adult acute myeloid leukemia(adult AML)	8.00563
5459	GSE10358	GSM262104	Blood-Cancer	adult acute myeloid leukemia(adult AML)	9.89482
5460	GSE10358	GSM262105	Blood-Cancer	adult acute myeloid leukemia(adult AML)	9.83763
5461	GSE10358	GSM262106	Blood-Cancer	adult acute myeloid leukemia(adult AML)	9.17243
5462	GSE10358	GSM262107	Blood-Cancer	adult acute myeloid leukemia(adult AML)	7.94251
5463	GSE10358	GSM262108	Blood-Cancer	adult acute myeloid leukemia(adult AML)	9.74315
5464	GSE10358	GSM262109	Blood-Cancer	adult acute myeloid leukemia(adult AML)	9.23362
5465	GSE10358	GSM262110	Blood-Cancer	adult acute myeloid leukemia(adult AML)	9.10591
5466	GSE10358	GSM262111	Blood-Cancer	adult acute myeloid leukemia(adult AML)	9.69697
5467	GSE10358	GSM262112	Blood-Cancer	adult acute myeloid leukemia(adult AML)	10.8572
5468	GSE10358	GSM262113	Blood-Cancer	adult acute myeloid leukemia(adult AML)	9.70044
5469	GSE10358	GSM262114	Blood-Cancer	adult acute myeloid leukemia(adult AML)	9.36413
5470	GSE10358	GSM262115	Blood-Cancer	adult acute myeloid leukemia(adult AML)	9.46557
5471	GSE10358	GSM262116	Blood-Cancer	adult acute myeloid leukemia(adult AML)	8.90989
5472	GSE10358	GSM262117	Blood-Cancer	adult acute myeloid leukemia(adult AML)	9.05528
5473	GSE10358	GSM262118	Blood-Cancer	adult acute myeloid leukemia(adult AML)	9.34873
5474	GSE10358	GSM262119	Blood-Cancer	adult acute myeloid leukemia(adult AML)	8.12928
5475	GSE10358	GSM262120	Blood-Cancer	adult acute myeloid leukemia(adult AML)	9.76487
5476	GSE10358	GSM262121	Blood-Cancer	adult acute myeloid leukemia(adult AML)	9.89936
5477	GSE10358	GSM262122	Blood-Cancer	adult acute myeloid leukemia(adult AML)	9.79766
5478	GSE10358	GSM262123	Blood-Cancer	adult acute myeloid leukemia(adult AML)	9.58872
5479	GSE10358	GSM262124	Blood-Cancer	adult acute myeloid leukemia(adult AML)	8.88874
5480	GSE10358	GSM262125	Blood-Cancer	adult acute myeloid leukemia(adult AML)	8.45121
5481	GSE10358	GSM262126	Blood-Cancer	adult acute myeloid leukemia(adult AML)	9.08746
5482	GSE10358	GSM262127	Blood-Cancer	adult acute myeloid leukemia(adult AML)	8.25267
5483	GSE10358	GSM262128	Blood-Cancer	adult acute myeloid leukemia(adult AML)	9.16742
5484	GSE10358	GSM262129	Blood-Cancer	adult acute myeloid leukemia(adult AML)	8.50383
5485	GSE10358	GSM262130	Blood-Cancer	adult acute myeloid leukemia(adult AML)	7.36632
5486	GSE10358	GSM262131	Blood-Cancer	adult acute myeloid leukemia(adult AML)	8.30834
5487	GSE10358	GSM262132	Blood-Cancer	adult acute myeloid leukemia(adult AML)	8.50383
5488	GSE10358	GSM262133	Blood-Cancer	adult acute myeloid leukemia(adult AML)	8.55075
5489	GSE10358	GSM262134	Blood-Cancer	adult acute myeloid leukemia(adult AML)	8.77479
5490	GSE10358	GSM262135	Blood-Cancer	adult acute myeloid leukemia(adult AML)	7.61471
5491	GSE10358	GSM262136	Blood-Cancer	adult acute myeloid leukemia(adult AML)	8.46353
5492	GSE10358	GSM262137	Blood-Cancer	adult acute myeloid leukemia(adult AML)	7.91289
5493	GSE10358	GSM262138	Blood-Cancer	adult acute myeloid leukemia(adult AML)	7.79442
5494	GSE10358	GSM262139	Blood-Cancer	adult acute myeloid leukemia(adult AML)	8.60363
5495	GSE10358	GSM262140	Blood-Cancer	adult acute myeloid leukemia(adult AML)	8.00563
5496	GSE10358	GSM262141	Blood-Cancer	adult acute myeloid leukemia(adult AML)	8.51175
5497	GSE10358	GSM262142	Blood-Cancer	adult acute myeloid leukemia(adult AML)	7.77479
5498	GSE10358	GSM262143	Blood-Cancer	adult acute myeloid leukemia(adult AML)	8.04985
5499	GSE10358	GSM262144	Blood-Cancer	adult acute myeloid leukemia(adult AML)	8.43879
5500	GSE10358	GSM262145	Blood-Cancer	adult acute myeloid leukemia(adult AML)	8.36632
5501	GSE10358	GSM262146	Blood-Cancer	adult acute myeloid leukemia(adult AML)	8.7879
5502	GSE10358	GSM262147	Blood-Cancer	adult acute myeloid leukemia(adult AML)	7.94251
5503	GSE10358	GSM262148	Blood-Cancer	adult acute myeloid leukemia(adult AML)	8.0607
5504	GSE10358	GSM262149	Blood-Cancer	adult acute myeloid leukemia(adult AML)	7.7211
5505	GSE10358	GSM262150	Blood-Cancer	adult acute myeloid leukemia(adult AML)	7.8009
5506	GSE10358	GSM262151	Blood-Cancer	adult acute myeloid leukemia(adult AML)	8.57365
5507	GSE10358	GSM262152	Blood-Cancer	adult acute myeloid leukemia(adult AML)	7.73471
5508	GSE10358	GSM262153	Blood-Cancer	adult acute myeloid leukemia(adult AML)	7.49185
5509	GSE10358	GSM262154	Blood-Cancer	adult acute myeloid leukemia(adult AML)	8.46353
5510	GSE10358	GSM262155	Blood-Cancer	adult acute myeloid leukemia(adult AML)	8.32193
5511	GSE10358	GSM262156	Blood-Cancer	adult acute myeloid leukemia(adult AML)	8.60733
5512	GSE10358	GSM262157	Blood-Cancer	adult acute myeloid leukemia(adult AML)	8.67596
5513	GSE10358	GSM262158	Blood-Cancer	adult acute myeloid leukemia(adult AML)	8.24317
5514	GSE10358	GSM262159	Blood-Cancer	adult acute myeloid leukemia(adult AML)	7.61471
5515	GSE10358	GSM262160	Blood-Cancer	adult acute myeloid leukemia(adult AML)	8.08215
5516	GSE10358	GSM262161	Blood-Cancer	adult acute myeloid leukemia(adult AML)	8.18982
5517	GSE10358	GSM262162	Blood-Cancer	adult acute myeloid leukemia(adult AML)	8.2854
5518	GSE10358	GSM262163	Blood-Cancer	adult acute myeloid leukemia(adult AML)	8.86419
5519	GSE10358	GSM262164	Blood-Cancer	adult acute myeloid leukemia(adult AML)	8.3837
5520	GSE10358	GSM262165	Blood-Cancer	adult acute myeloid leukemia(adult AML)	7.65105
5521	GSE10358	GSM262166	Blood-Cancer	adult acute myeloid leukemia(adult AML)	7.65821
5522	GSE10358	GSM262167	Blood-Cancer	adult acute myeloid leukemia(adult AML)	7.77479
5523	GSE10358	GSM262168	Blood-Cancer	adult acute myeloid leukemia(adult AML)	8.19476
5524	GSE10358	GSM262169	Blood-Cancer	adult acute myeloid leukemia(adult AML)	8.46353
5525	GSE10358	GSM262170	Blood-Cancer	adult acute myeloid leukemia(adult AML)	8.41785
5526	GSE10358	GSM262171	Blood-Cancer	adult acute myeloid leukemia(adult AML)	7.59991
5527	GSE10358	GSM262172	Blood-Cancer	adult acute myeloid leukemia(adult AML)	8.04985
5528	GSE10358	GSM262173	Blood-Cancer	adult acute myeloid leukemia(adult AML)	8.43879
5529	GSE10358	GSM262174	Blood-Cancer	adult acute myeloid leukemia(adult AML)	8.42206
5530	GSE10358	GSM262175	Blood-Cancer	adult acute myeloid leukemia(adult AML)	8.47167
5531	GSE10358	GSM262176	Blood-Cancer	adult acute myeloid leukemia(adult AML)	8.71081
5532	GSE10358	GSM262177	Blood-Cancer	adult acute myeloid leukemia(adult AML)	6.85798
5533	GSE10358	GSM262178	Blood-Cancer	adult acute myeloid leukemia(adult AML)	7.40939
5534	GSE10358	GSM262179	Blood-Cancer	adult acute myeloid leukemia(adult AML)	10.9758
5535	GSE10358	GSM262180	Blood-Cancer	adult acute myeloid leukemia(adult AML)	8.75822
5536	GSE10358	GSM262181	Blood-Cancer	adult acute myeloid leukemia(adult AML)	7.56224
5537	GSE10358	GSM262182	Blood-Cancer	adult acute myeloid leukemia(adult AML)	7.48382
5538	GSE10358	GSM262183	Blood-Cancer	adult acute myeloid leukemia(adult AML)	8.58872
5539	GSE10358	GSM262184	Blood-Cancer	adult acute myeloid leukemia(adult AML)	8.62205
5540	GSE10358	GSM262185	Blood-Cancer	adult acute myeloid leukemia(adult AML)	8.3443
5541	GSE10358	GSM262186	Blood-Cancer	adult acute myeloid leukemia(adult AML)	8.54303
5542	GSE10358	GSM262187	Blood-Cancer	adult acute myeloid leukemia(adult AML)	7.69349
5543	GSE10358	GSM262188	Blood-Cancer	adult acute myeloid leukemia(adult AML)	8.46353
5544	GSE10358	GSM262189	Blood-Cancer	adult acute myeloid leukemia(adult AML)	8.16491
5545	GSE10358	GSM262190	Blood-Cancer	adult acute myeloid leukemia(adult AML)	7.74147
5546	GSE10358	GSM262191	Blood-Cancer	adult acute myeloid leukemia(adult AML)	6.44294
5547	GSE10358	GSM262192	Blood-Cancer	adult acute myeloid leukemia(adult AML)	8.11374
5548	GSE10358	GSM262193	Blood-Cancer	adult acute myeloid leukemia(adult AML)	8.65821
5549	GSE10358	GSM262194	Blood-Cancer	adult acute myeloid leukemia(adult AML)	8.21432
5550	GSE10358	GSM262195	Blood-Cancer	adult acute myeloid leukemia(adult AML)	8.62205
5551	GSE10358	GSM262196	Blood-Cancer	adult acute myeloid leukemia(adult AML)	8.40088
5552	GSE10358	GSM262197	Blood-Cancer	adult acute myeloid leukemia(adult AML)	7.87652
5553	GSE10358	GSM262198	Blood-Cancer	adult acute myeloid leukemia(adult AML)	8.49985
5554	GSE10358	GSM262199	Blood-Cancer	adult acute myeloid leukemia(adult AML)	7.47573
5555	GSE10358	GSM262200	Blood-Cancer	adult acute myeloid leukemia(adult AML)	7.90087
5556	GSE10358	GSM262201	Blood-Cancer	adult acute myeloid leukemia(adult AML)	8.30378
5557	GSE10358	GSM262202	Blood-Cancer	adult acute myeloid leukemia(adult AML)	7.25739
5558	GSE10358	GSM262203	Blood-Cancer	adult acute myeloid leukemia(adult AML)	8.38802
5559	GSE10358	GSM262204	Blood-Cancer	adult acute myeloid leukemia(adult AML)	9.74315
5560	GSE10358	GSM262205	Blood-Cancer	adult acute myeloid leukemia(adult AML)	8.33985
5561	GSE10358	GSM262206	Blood-Cancer	adult acute myeloid leukemia(adult AML)	8.31741
5562	GSE10358	GSM262207	Blood-Cancer	adult acute myeloid leukemia(adult AML)	8.31288
5563	GSE10358	GSM262208	Blood-Cancer	adult acute myeloid leukemia(adult AML)	8.19476
5564	GSE10358	GSM262209	Blood-Cancer	adult acute myeloid leukemia(adult AML)	8.25739
5565	GSE10358	GSM262210	Blood-Cancer	adult acute myeloid leukemia(adult AML)	7.87652
5566	GSE10358	GSM262211	Blood-Cancer	adult acute myeloid leukemia(adult AML)	8.21432
5567	GSE10358	GSM262212	Blood-Cancer	adult acute myeloid leukemia(adult AML)	7.61471
5568	GSE10358	GSM262213	Blood-Cancer	adult acute myeloid leukemia(adult AML)	8.76819
5569	GSE10358	GSM262214	Blood-Cancer	adult acute myeloid leukemia(adult AML)	8.62205
5570	GSE10358	GSM262215	Blood-Cancer	adult acute myeloid leukemia(adult AML)	8.27612
5571	GSE10358	GSM262216	Blood-Cancer	adult acute myeloid leukemia(adult AML)	8.37504
5572	GSE10358	GSM262217	Blood-Cancer	adult acute myeloid leukemia(adult AML)	10.1836
5573	GSE10358	GSM262218	Blood-Cancer	adult acute myeloid leukemia(adult AML)	9.56033
5574	GSE10358	GSM262219	Blood-Cancer	adult acute myeloid leukemia(adult AML)	9.47167
5575	GSE10358	GSM262220	Blood-Cancer	adult acute myeloid leukemia(adult AML)	8.33539
5576	GSE10358	GSM262221	Blood-Cancer	adult acute myeloid leukemia(adult AML)	9.50581
5577	GSE10358	GSM262222	Blood-Cancer	adult acute myeloid leukemia(adult AML)	9.18239
5578	GSE10358	GSM262254	Blood-Cancer	adult acute myeloid leukemia(adult AML)	9.25974
5579	GSE10358	GSM262255	Blood-Cancer	adult acute myeloid leukemia(adult AML)	7.78136
5580	GSE10358	GSM262256	Blood-Cancer	adult acute myeloid leukemia(adult AML)	8.96
5581	GSE10358	GSM262257	Blood-Cancer	adult acute myeloid leukemia(adult AML)	7.93664
6221	GSE11135	GSM280838	Blood-Cancer	adult acute myeloid leukemia(adult AML)	7.96
6222	GSE11135	GSM280839	Blood-Cancer	adult acute myeloid leukemia(adult AML)	7.91289
6225	GSE11135	GSM280858	Blood-Cancer	adult acute myeloid leukemia(adult AML)	8.23362
6226	GSE11135	GSM280859	Blood-Cancer	adult acute myeloid leukemia(adult AML)	8.07146
6229	GSE11135	GSM280878	Blood-Cancer	adult acute myeloid leukemia(adult AML)	7.76818
6230	GSE11135	GSM280879	Blood-Cancer	adult acute myeloid leukemia(adult AML)	8
6233	GSE11135	GSM280902	Blood-Cancer	adult acute myeloid leukemia(adult AML)	8.01681
6234	GSE11135	GSM280903	Blood-Cancer	adult acute myeloid leukemia(adult AML)	7.97154
6237	GSE11135	GSM280918	Blood-Cancer	adult acute myeloid leukemia(adult AML)	7.87036
6238	GSE11135	GSM280919	Blood-Cancer	adult acute myeloid leukemia(adult AML)	7.6865
6241	GSE11135	GSM280934	Blood-Cancer	adult acute myeloid leukemia(adult AML)	7.70044
6242	GSE11135	GSM280935	Blood-Cancer	adult acute myeloid leukemia(adult AML)	8.12928
6245	GSE11135	GSM280950	Blood-Cancer	adult acute myeloid leukemia(adult AML)	8.06609
6246	GSE11135	GSM280951	Blood-Cancer	adult acute myeloid leukemia(adult AML)	7.97154
6249	GSE11135	GSM280966	Blood-Cancer	adult acute myeloid leukemia(adult AML)	7.91289
6250	GSE11135	GSM280967	Blood-Cancer	adult acute myeloid leukemia(adult AML)	8.00563
6253	GSE11135	GSM280984	Blood-Cancer	adult acute myeloid leukemia(adult AML)	7.87652
6254	GSE11135	GSM280985	Blood-Cancer	adult acute myeloid leukemia(adult AML)	7.47573
6257	GSE11135	GSM281000	Blood-Cancer	adult acute myeloid leukemia(adult AML)	7.78136
6258	GSE11135	GSM281001	Blood-Cancer	adult acute myeloid leukemia(adult AML)	7.79442
6523	GSE12326	GSM309694	Blood-Cancer	adult acute myeloid leukemia(adult AML)	7.48382
6524	GSE12326	GSM309695	Blood-Cancer	adult acute myeloid leukemia(adult AML)	7.2384
6525	GSE12326	GSM309696	Blood-Cancer	adult acute myeloid leukemia(adult AML)	7.56986
6526	GSE12326	GSM309697	Blood-Cancer	adult acute myeloid leukemia(adult AML)	7.46761
6527	GSE12326	GSM309698	Blood-Cancer	adult acute myeloid leukemia(adult AML)	7.05528
6528	GSE12326	GSM309699	Blood-Cancer	adult acute myeloid leukemia(adult AML)	7.54689
6534	GSE12417	GSM316652	Blood-Cancer	adult acute myeloid leukemia(adult AML)	8.25739
6535	GSE12417	GSM316653	Blood-Cancer	adult acute myeloid leukemia(adult AML)	7.52356
6536	GSE12417	GSM316654	Blood-Cancer	adult acute myeloid leukemia(adult AML)	8.04439
6537	GSE12417	GSM316655	Blood-Cancer	adult acute myeloid leukemia(adult AML)	8.02237
6538	GSE12417	GSM316656	Blood-Cancer	adult acute myeloid leukemia(adult AML)	7.8009
6539	GSE12417	GSM316657	Blood-Cancer	adult acute myeloid leukemia(adult AML)	8.36632
6540	GSE12417	GSM316659	Blood-Cancer	adult acute myeloid leukemia(adult AML)	7.7879
6541	GSE12417	GSM316660	Blood-Cancer	adult acute myeloid leukemia(adult AML)	8.07682
6542	GSE12417	GSM316661	Blood-Cancer	adult acute myeloid leukemia(adult AML)	7.7879
6543	GSE12417	GSM316662	Blood-Cancer	adult acute myeloid leukemia(adult AML)	8.31741
6544	GSE12417	GSM316663	Blood-Cancer	adult acute myeloid leukemia(adult AML)	8.18982
6545	GSE12417	GSM316664	Blood-Cancer	adult acute myeloid leukemia(adult AML)	7.70736
6546	GSE12417	GSM316665	Blood-Cancer	adult acute myeloid leukemia(adult AML)	8.13443
6547	GSE12417	GSM316666	Blood-Cancer	adult acute myeloid leukemia(adult AML)	7.39232
6548	GSE12417	GSM316667	Blood-Cancer	adult acute myeloid leukemia(adult AML)	8.40514
6549	GSE12417	GSM316668	Blood-Cancer	adult acute myeloid leukemia(adult AML)	8.62936
6550	GSE12417	GSM316669	Blood-Cancer	adult acute myeloid leukemia(adult AML)	7.99435
6551	GSE12417	GSM316670	Blood-Cancer	adult acute myeloid leukemia(adult AML)	7.73471
6552	GSE12417	GSM316671	Blood-Cancer	adult acute myeloid leukemia(adult AML)	8.67243
6553	GSE12417	GSM316672	Blood-Cancer	adult acute myeloid leukemia(adult AML)	7.93074
6554	GSE12417	GSM316673	Blood-Cancer	adult acute myeloid leukemia(adult AML)	8.06609
6555	GSE12417	GSM316674	Blood-Cancer	adult acute myeloid leukemia(adult AML)	8.45121
6556	GSE12417	GSM316675	Blood-Cancer	adult acute myeloid leukemia(adult AML)	7.8392
6557	GSE12417	GSM316676	Blood-Cancer	adult acute myeloid leukemia(adult AML)	7.85798
6558	GSE12417	GSM316677	Blood-Cancer	adult acute myeloid leukemia(adult AML)	7.98868
6559	GSE12417	GSM316678	Blood-Cancer	adult acute myeloid leukemia(adult AML)	7.85175
6560	GSE12417	GSM316679	Blood-Cancer	adult acute myeloid leukemia(adult AML)	7.62936
6561	GSE12417	GSM316680	Blood-Cancer	adult acute myeloid leukemia(adult AML)	8.59619
6562	GSE12417	GSM316681	Blood-Cancer	adult acute myeloid leukemia(adult AML)	8.50779
6563	GSE12417	GSM316682	Blood-Cancer	adult acute myeloid leukemia(adult AML)	7.27612
6564	GSE12417	GSM316683	Blood-Cancer	adult acute myeloid leukemia(adult AML)	7.83289
6565	GSE12417	GSM316684	Blood-Cancer	adult acute myeloid leukemia(adult AML)	8.33985
6566	GSE12417	GSM316685	Blood-Cancer	adult acute myeloid leukemia(adult AML)	8.35315
6567	GSE12417	GSM316686	Blood-Cancer	adult acute myeloid leukemia(adult AML)	8.12928
6568	GSE12417	GSM316687	Blood-Cancer	adult acute myeloid leukemia(adult AML)	8.24317
6569	GSE12417	GSM316688	Blood-Cancer	adult acute myeloid leukemia(adult AML)	7.94251
6570	GSE12417	GSM316689	Blood-Cancer	adult acute myeloid leukemia(adult AML)	9.07146
6571	GSE12417	GSM316690	Blood-Cancer	adult acute myeloid leukemia(adult AML)	8.10329
6572	GSE12417	GSM316691	Blood-Cancer	adult acute myeloid leukemia(adult AML)	8.40939
6573	GSE12417	GSM316692	Blood-Cancer	adult acute myeloid leukemia(adult AML)	7.81378
6574	GSE12417	GSM316693	Blood-Cancer	adult acute myeloid leukemia(adult AML)	7.05528
6575	GSE12417	GSM316694	Blood-Cancer	adult acute myeloid leukemia(adult AML)	8.29002
6576	GSE12417	GSM316695	Blood-Cancer	adult acute myeloid leukemia(adult AML)	8.40514
6577	GSE12417	GSM316696	Blood-Cancer	adult acute myeloid leukemia(adult AML)	8.19476
6578	GSE12417	GSM316697	Blood-Cancer	adult acute myeloid leukemia(adult AML)	7.74819
6579	GSE12417	GSM316698	Blood-Cancer	adult acute myeloid leukemia(adult AML)	7.93664
6580	GSE12417	GSM316699	Blood-Cancer	adult acute myeloid leukemia(adult AML)	7.26679
6581	GSE12417	GSM316700	Blood-Cancer	adult acute myeloid leukemia(adult AML)	7.91886
6582	GSE12417	GSM316701	Blood-Cancer	adult acute myeloid leukemia(adult AML)	7.13955
6583	GSE12417	GSM316702	Blood-Cancer	adult acute myeloid leukemia(adult AML)	8.03892
6584	GSE12417	GSM316703	Blood-Cancer	adult acute myeloid leukemia(adult AML)	7.45943
6585	GSE12417	GSM316704	Blood-Cancer	adult acute myeloid leukemia(adult AML)	7.94837
6586	GSE12417	GSM316705	Blood-Cancer	adult acute myeloid leukemia(adult AML)	8.56986
6587	GSE12417	GSM316706	Blood-Cancer	adult acute myeloid leukemia(adult AML)	7.37504
6588	GSE12417	GSM316707	Blood-Cancer	adult acute myeloid leukemia(adult AML)	8.09276
6589	GSE12417	GSM316708	Blood-Cancer	adult acute myeloid leukemia(adult AML)	8.52748
6590	GSE12417	GSM316709	Blood-Cancer	adult acute myeloid leukemia(adult AML)	8.35315
6591	GSE12417	GSM316710	Blood-Cancer	adult acute myeloid leukemia(adult AML)	8.18488
6592	GSE12417	GSM316711	Blood-Cancer	adult acute myeloid leukemia(adult AML)	7.76155
6593	GSE12417	GSM316712	Blood-Cancer	adult acute myeloid leukemia(adult AML)	8.73809
6594	GSE12417	GSM316713	Blood-Cancer	adult acute myeloid leukemia(adult AML)	8.65464
6595	GSE12417	GSM316714	Blood-Cancer	adult acute myeloid leukemia(adult AML)	9.04985
6596	GSE12417	GSM316715	Blood-Cancer	adult acute myeloid leukemia(adult AML)	8.93074
6597	GSE12417	GSM316716	Blood-Cancer	adult acute myeloid leukemia(adult AML)	8.33092
6598	GSE12417	GSM316717	Blood-Cancer	adult acute myeloid leukemia(adult AML)	7.90689
6599	GSE12417	GSM316718	Blood-Cancer	adult acute myeloid leukemia(adult AML)	8.40088
6600	GSE12417	GSM316719	Blood-Cancer	adult acute myeloid leukemia(adult AML)	8.69
6601	GSE12417	GSM316720	Blood-Cancer	adult acute myeloid leukemia(adult AML)	9.14211
6602	GSE12417	GSM316721	Blood-Cancer	adult acute myeloid leukemia(adult AML)	8.47167
6603	GSE12417	GSM316722	Blood-Cancer	adult acute myeloid leukemia(adult AML)	7.99435
6604	GSE12417	GSM316723	Blood-Cancer	adult acute myeloid leukemia(adult AML)	7.53138
6605	GSE12417	GSM316724	Blood-Cancer	adult acute myeloid leukemia(adult AML)	7.82018
6606	GSE12417	GSM316725	Blood-Cancer	adult acute myeloid leukemia(adult AML)	6.9542
6607	GSE12417	GSM316726	Blood-Cancer	adult acute myeloid leukemia(adult AML)	8.8857
6608	GSE12417	GSM316727	Blood-Cancer	adult acute myeloid leukemia(adult AML)	7.80736
6609	GSE12417	GSM316728	Blood-Cancer	adult acute myeloid leukemia(adult AML)	7.76155
6610	GSE12417	GSM316729	Blood-Cancer	adult acute myeloid leukemia(adult AML)	8.08746
6611	GSE12417	GSM316730	Blood-Cancer	adult acute myeloid leukemia(adult AML)	7.66534
7378	GSE13159	GSM330387	Blood-Cancer	adult acute myeloid leukemia(adult AML)	7.89482
7379	GSE13159	GSM330388	Blood-Cancer	adult acute myeloid leukemia(adult AML)	5.90689
7380	GSE13159	GSM330389	Blood-Cancer	adult acute myeloid leukemia(adult AML)	6.71425
7381	GSE13159	GSM330390	Blood-Cancer	adult acute myeloid leukemia(adult AML)	6.90689
7382	GSE13159	GSM330391	Blood-Cancer	adult acute myeloid leukemia(adult AML)	6.70044
7383	GSE13159	GSM330392	Blood-Cancer	adult acute myeloid leukemia(adult AML)	6.6865
7384	GSE13159	GSM330393	Blood-Cancer	adult acute myeloid leukemia(adult AML)	7.14975
7385	GSE13159	GSM330394	Blood-Cancer	adult acute myeloid leukemia(adult AML)	7.70044
7386	GSE13159	GSM330395	Blood-Cancer	adult acute myeloid leukemia(adult AML)	6.58496
7387	GSE13159	GSM330396	Blood-Cancer	adult acute myeloid leukemia(adult AML)	7.15987
7388	GSE13159	GSM330397	Blood-Cancer	adult acute myeloid leukemia(adult AML)	6.53916
7389	GSE13159	GSM330398	Blood-Cancer	adult acute myeloid leukemia(adult AML)	6.56986
7390	GSE13159	GSM330399	Blood-Cancer	adult acute myeloid leukemia(adult AML)	7.17991
7391	GSE13159	GSM330400	Blood-Cancer	adult acute myeloid leukemia(adult AML)	7.05528
7392	GSE13159	GSM330401	Blood-Cancer	adult acute myeloid leukemia(adult AML)	6.53916
7393	GSE13159	GSM330402	Blood-Cancer	adult acute myeloid leukemia(adult AML)	7.2854
7394	GSE13159	GSM330403	Blood-Cancer	adult acute myeloid leukemia(adult AML)	6.45943
7395	GSE13159	GSM330404	Blood-Cancer	adult acute myeloid leukemia(adult AML)	7.39232
7396	GSE13159	GSM330405	Blood-Cancer	adult acute myeloid leukemia(adult AML)	6.9542
7397	GSE13159	GSM330406	Blood-Cancer	adult acute myeloid leukemia(adult AML)	6.9542
7398	GSE13159	GSM330407	Blood-Cancer	adult acute myeloid leukemia(adult AML)	7.75489
7399	GSE13159	GSM330408	Blood-Cancer	adult acute myeloid leukemia(adult AML)	7.34873
7400	GSE13159	GSM330409	Blood-Cancer	adult acute myeloid leukemia(adult AML)	6.22882
7401	GSE13159	GSM330410	Blood-Cancer	adult acute myeloid leukemia(adult AML)	6.79442
7402	GSE13159	GSM330411	Blood-Cancer	adult acute myeloid leukemia(adult AML)	6.55459
7403	GSE13159	GSM330412	Blood-Cancer	adult acute myeloid leukemia(adult AML)	6.59991
7404	GSE13159	GSM330413	Blood-Cancer	adult acute myeloid leukemia(adult AML)	7.24793
7405	GSE13159	GSM330414	Blood-Cancer	adult acute myeloid leukemia(adult AML)	6.70044
7406	GSE13159	GSM330415	Blood-Cancer	adult acute myeloid leukemia(adult AML)	5.35755
7407	GSE13159	GSM330416	Blood-Cancer	adult acute myeloid leukemia(adult AML)	7.53138
7408	GSE13159	GSM330417	Blood-Cancer	adult acute myeloid leukemia(adult AML)	7.16993
7409	GSE13159	GSM330418	Blood-Cancer	adult acute myeloid leukemia(adult AML)	7.61471
7410	GSE13159	GSM330419	Blood-Cancer	adult acute myeloid leukemia(adult AML)	7.24793
7411	GSE13159	GSM330420	Blood-Cancer	adult acute myeloid leukemia(adult AML)	6.75489
7412	GSE13159	GSM330421	Blood-Cancer	adult acute myeloid leukemia(adult AML)	7.07682
7413	GSE13159	GSM330422	Blood-Cancer	adult acute myeloid leukemia(adult AML)	5.93074
7414	GSE13159	GSM330423	Blood-Cancer	adult acute myeloid leukemia(adult AML)	7.66534
7415	GSE13159	GSM330424	Blood-Cancer	adult acute myeloid leukemia(adult AML)	7.32193
7416	GSE13159	GSM330425	Blood-Cancer	adult acute myeloid leukemia(adult AML)	7.12928
7417	GSE13159	GSM330426	Blood-Cancer	adult acute myeloid leukemia(adult AML)	6.50779
7418	GSE13159	GSM330427	Blood-Cancer	adult acute myeloid leukemia(adult AML)	7.36632
7419	GSE13159	GSM330428	Blood-Cancer	adult acute myeloid leukemia(adult AML)	7.54689
7420	GSE13159	GSM330429	Blood-Cancer	adult acute myeloid leukemia(adult AML)	7.7211
7421	GSE13159	GSM330430	Blood-Cancer	adult acute myeloid leukemia(adult AML)	6.78136
7422	GSE13159	GSM330431	Blood-Cancer	adult acute myeloid leukemia(adult AML)	7.46761
7423	GSE13159	GSM330432	Blood-Cancer	adult acute myeloid leukemia(adult AML)	6.6865
7424	GSE13159	GSM330433	Blood-Cancer	adult acute myeloid leukemia(adult AML)	7.52356
7425	GSE13159	GSM330434	Blood-Cancer	adult acute myeloid leukemia(adult AML)	7.8392
7426	GSE13159	GSM330435	Blood-Cancer	adult acute myeloid leukemia(adult AML)	7.58496
7427	GSE13159	GSM330436	Blood-Cancer	adult acute myeloid leukemia(adult AML)	6.2854
7428	GSE13159	GSM330437	Blood-Cancer	adult acute myeloid leukemia(adult AML)	7.79442
7429	GSE13159	GSM330438	Blood-Cancer	adult acute myeloid leukemia(adult AML)	6.76818
7430	GSE13159	GSM330439	Blood-Cancer	adult acute myeloid leukemia(adult AML)	7.04439
7431	GSE13159	GSM330440	Blood-Cancer	adult acute myeloid leukemia(adult AML)	6.42626
7432	GSE13159	GSM330441	Blood-Cancer	adult acute myeloid leukemia(adult AML)	6.61471
7433	GSE13159	GSM330442	Blood-Cancer	adult acute myeloid leukemia(adult AML)	6.9542
7434	GSE13159	GSM330443	Blood-Cancer	adult acute myeloid leukemia(adult AML)	6.61471
7435	GSE13159	GSM330444	Blood-Cancer	adult acute myeloid leukemia(adult AML)	8.08215
7436	GSE13159	GSM330445	Blood-Cancer	adult acute myeloid leukemia(adult AML)	7.99435
7437	GSE13159	GSM330446	Blood-Cancer	adult acute myeloid leukemia(adult AML)	6.40939
7438	GSE13159	GSM330447	Blood-Cancer	adult acute myeloid leukemia(adult AML)	7.39232
7439	GSE13159	GSM330448	Blood-Cancer	adult acute myeloid leukemia(adult AML)	7.12928
7440	GSE13159	GSM330449	Blood-Cancer	adult acute myeloid leukemia(adult AML)	6.39232
7441	GSE13159	GSM330450	Blood-Cancer	adult acute myeloid leukemia(adult AML)	7.5157
7442	GSE13159	GSM330451	Blood-Cancer	adult acute myeloid leukemia(adult AML)	7.97728
7443	GSE13159	GSM330452	Blood-Cancer	adult acute myeloid leukemia(adult AML)	7.06609
7444	GSE13159	GSM330453	Blood-Cancer	adult acute myeloid leukemia(adult AML)	7.45943
7445	GSE13159	GSM330454	Blood-Cancer	adult acute myeloid leukemia(adult AML)	7.24793
7446	GSE13159	GSM330455	Blood-Cancer	adult acute myeloid leukemia(adult AML)	6.58496
7447	GSE13159	GSM330456	Blood-Cancer	adult acute myeloid leukemia(adult AML)	7.03342
7448	GSE13159	GSM330457	Blood-Cancer	adult acute myeloid leukemia(adult AML)	7.34873
7449	GSE13159	GSM330458	Blood-Cancer	adult acute myeloid leukemia(adult AML)	7.31288
7450	GSE13159	GSM330459	Blood-Cancer	adult acute myeloid leukemia(adult AML)	6.52356
7451	GSE13159	GSM330460	Blood-Cancer	adult acute myeloid leukemia(adult AML)	7.70044
7452	GSE13159	GSM330461	Blood-Cancer	adult acute myeloid leukemia(adult AML)	7.04439
7453	GSE13159	GSM330462	Blood-Cancer	adult acute myeloid leukemia(adult AML)	6.88264
7454	GSE13159	GSM330463	Blood-Cancer	adult acute myeloid leukemia(adult AML)	7.09803
7455	GSE13159	GSM330464	Blood-Cancer	adult acute myeloid leukemia(adult AML)	6.98868
7456	GSE13159	GSM330465	Blood-Cancer	adult acute myeloid leukemia(adult AML)	6.67243
7457	GSE13159	GSM330466	Blood-Cancer	adult acute myeloid leukemia(adult AML)	7.03342
7458	GSE13159	GSM330467	Blood-Cancer	adult acute myeloid leukemia(adult AML)	7.18982
7459	GSE13159	GSM330468	Blood-Cancer	adult acute myeloid leukemia(adult AML)	7.29462
7460	GSE13159	GSM330469	Blood-Cancer	adult acute myeloid leukemia(adult AML)	7.27612
7461	GSE13159	GSM330470	Blood-Cancer	adult acute myeloid leukemia(adult AML)	7.67243
7462	GSE13159	GSM330471	Blood-Cancer	adult acute myeloid leukemia(adult AML)	7.45943
7463	GSE13159	GSM330472	Blood-Cancer	adult acute myeloid leukemia(adult AML)	6.85798
7464	GSE13159	GSM330473	Blood-Cancer	adult acute myeloid leukemia(adult AML)	6.44294
7465	GSE13159	GSM330474	Blood-Cancer	adult acute myeloid leukemia(adult AML)	7.29462
7466	GSE13159	GSM330475	Blood-Cancer	adult acute myeloid leukemia(adult AML)	7.46761
7467	GSE13159	GSM330476	Blood-Cancer	adult acute myeloid leukemia(adult AML)	7.10852
7468	GSE13159	GSM330477	Blood-Cancer	adult acute myeloid leukemia(adult AML)	7.06609
7469	GSE13159	GSM330478	Blood-Cancer	adult acute myeloid leukemia(adult AML)	6.37504
7470	GSE13159	GSM330479	Blood-Cancer	adult acute myeloid leukemia(adult AML)	7.77479
7471	GSE13159	GSM330480	Blood-Cancer	adult acute myeloid leukemia(adult AML)	7.09803
7472	GSE13159	GSM330481	Blood-Cancer	adult acute myeloid leukemia(adult AML)	7.40088
7473	GSE13159	GSM330482	Blood-Cancer	adult acute myeloid leukemia(adult AML)	6.67243
7474	GSE13159	GSM330483	Blood-Cancer	adult acute myeloid leukemia(adult AML)	7
7475	GSE13159	GSM330484	Blood-Cancer	adult acute myeloid leukemia(adult AML)	6.83289
7476	GSE13159	GSM330485	Blood-Cancer	adult acute myeloid leukemia(adult AML)	7.43463
7477	GSE13159	GSM330486	Blood-Cancer	adult acute myeloid leukemia(adult AML)	7.40939
7478	GSE13159	GSM330487	Blood-Cancer	adult acute myeloid leukemia(adult AML)	6.61471
7479	GSE13159	GSM330488	Blood-Cancer	adult acute myeloid leukemia(adult AML)	7.49985
7480	GSE13159	GSM330489	Blood-Cancer	adult acute myeloid leukemia(adult AML)	6.72792
7481	GSE13159	GSM330490	Blood-Cancer	adult acute myeloid leukemia(adult AML)	7.62936
7482	GSE13159	GSM330491	Blood-Cancer	adult acute myeloid leukemia(adult AML)	7.19967
7483	GSE13159	GSM330492	Blood-Cancer	adult acute myeloid leukemia(adult AML)	7.06609
7484	GSE13159	GSM330493	Blood-Cancer	adult acute myeloid leukemia(adult AML)	6.82018
7485	GSE13159	GSM330494	Blood-Cancer	adult acute myeloid leukemia(adult AML)	8.15987
7486	GSE13159	GSM330495	Blood-Cancer	adult acute myeloid leukemia(adult AML)	7.70044
7487	GSE13159	GSM330496	Blood-Cancer	adult acute myeloid leukemia(adult AML)	6.80736
7488	GSE13159	GSM330497	Blood-Cancer	adult acute myeloid leukemia(adult AML)	7.36632
7489	GSE13159	GSM330498	Blood-Cancer	adult acute myeloid leukemia(adult AML)	7.24793
7490	GSE13159	GSM330499	Blood-Cancer	adult acute myeloid leukemia(adult AML)	6.78136
7491	GSE13159	GSM330500	Blood-Cancer	adult acute myeloid leukemia(adult AML)	7.19967
7492	GSE13159	GSM330501	Blood-Cancer	adult acute myeloid leukemia(adult AML)	7.7879
7493	GSE13159	GSM330502	Blood-Cancer	adult acute myeloid leukemia(adult AML)	7.22882
7494	GSE13159	GSM330503	Blood-Cancer	adult acute myeloid leukemia(adult AML)	7.09803
7495	GSE13159	GSM330504	Blood-Cancer	adult acute myeloid leukemia(adult AML)	7.13955
7496	GSE13159	GSM330505	Blood-Cancer	adult acute myeloid leukemia(adult AML)	6.47573
7497	GSE13159	GSM330506	Blood-Cancer	adult acute myeloid leukemia(adult AML)	6.89482
7498	GSE13159	GSM330507	Blood-Cancer	adult acute myeloid leukemia(adult AML)	7.50779
7499	GSE13159	GSM330508	Blood-Cancer	adult acute myeloid leukemia(adult AML)	8.98869
7500	GSE13159	GSM330509	Blood-Cancer	adult acute myeloid leukemia(adult AML)	7.37504
7501	GSE13159	GSM330510	Blood-Cancer	adult acute myeloid leukemia(adult AML)	7
7502	GSE13159	GSM330511	Blood-Cancer	adult acute myeloid leukemia(adult AML)	8.98584
7503	GSE13159	GSM330512	Blood-Cancer	adult acute myeloid leukemia(adult AML)	7.59991
7504	GSE13159	GSM330513	Blood-Cancer	adult acute myeloid leukemia(adult AML)	6.32193
7505	GSE13159	GSM330514	Blood-Cancer	adult acute myeloid leukemia(adult AML)	9.49785
7506	GSE13159	GSM330515	Blood-Cancer	adult acute myeloid leukemia(adult AML)	7.70044
7507	GSE13159	GSM330516	Blood-Cancer	adult acute myeloid leukemia(adult AML)	8.10329
7508	GSE13159	GSM330517	Blood-Cancer	adult acute myeloid leukemia(adult AML)	6.84549
7509	GSE13159	GSM330518	Blood-Cancer	adult acute myeloid leukemia(adult AML)	6.64386
7510	GSE13159	GSM330519	Blood-Cancer	adult acute myeloid leukemia(adult AML)	7.87652
7511	GSE13159	GSM330520	Blood-Cancer	adult acute myeloid leukemia(adult AML)	8.87036
7512	GSE13159	GSM330521	Blood-Cancer	adult acute myeloid leukemia(adult AML)	8.70736
7513	GSE13159	GSM330522	Blood-Cancer	adult acute myeloid leukemia(adult AML)	7.03342
7514	GSE13159	GSM330523	Blood-Cancer	adult acute myeloid leukemia(adult AML)	7.04439
7515	GSE13159	GSM330524	Blood-Cancer	adult acute myeloid leukemia(adult AML)	10.2155
7516	GSE13159	GSM330525	Blood-Cancer	adult acute myeloid leukemia(adult AML)	6.78136
7517	GSE13159	GSM330526	Blood-Cancer	adult acute myeloid leukemia(adult AML)	8.02791
7518	GSE13159	GSM330527	Blood-Cancer	adult acute myeloid leukemia(adult AML)	7.12928
7519	GSE13159	GSM330528	Blood-Cancer	adult acute myeloid leukemia(adult AML)	7.49185
7520	GSE13159	GSM330529	Blood-Cancer	adult acute myeloid leukemia(adult AML)	8.94837
7521	GSE13159	GSM330530	Blood-Cancer	adult acute myeloid leukemia(adult AML)	8.50779
7522	GSE13159	GSM330531	Blood-Cancer	adult acute myeloid leukemia(adult AML)	7.13955
7523	GSE13159	GSM330532	Blood-Cancer	adult acute myeloid leukemia(adult AML)	7.03342
7524	GSE13159	GSM330533	Blood-Cancer	adult acute myeloid leukemia(adult AML)	7.9542
7525	GSE13159	GSM330534	Blood-Cancer	adult acute myeloid leukemia(adult AML)	6.9542
7526	GSE13159	GSM330535	Blood-Cancer	adult acute myeloid leukemia(adult AML)	7.83289
7527	GSE13159	GSM330536	Blood-Cancer	adult acute myeloid leukemia(adult AML)	6.76818
7528	GSE13159	GSM330537	Blood-Cancer	adult acute myeloid leukemia(adult AML)	6.83289
7529	GSE13159	GSM330538	Blood-Cancer	adult acute myeloid leukemia(adult AML)	6.9542
7530	GSE13159	GSM330539	Blood-Cancer	adult acute myeloid leukemia(adult AML)	6.64386
7531	GSE13159	GSM330540	Blood-Cancer	adult acute myeloid leukemia(adult AML)	7.61471
7532	GSE13159	GSM330541	Blood-Cancer	adult acute myeloid leukemia(adult AML)	7.07682
7533	GSE13159	GSM330542	Blood-Cancer	adult acute myeloid leukemia(adult AML)	7.02237
7534	GSE13159	GSM330543	Blood-Cancer	adult acute myeloid leukemia(adult AML)	8.10852
7535	GSE13159	GSM330544	Blood-Cancer	adult acute myeloid leukemia(adult AML)	7.12928
7536	GSE13159	GSM330545	Blood-Cancer	adult acute myeloid leukemia(adult AML)	6.64386
7537	GSE13159	GSM330546	Blood-Cancer	adult acute myeloid leukemia(adult AML)	7.63663
7538	GSE13159	GSM330547	Blood-Cancer	adult acute myeloid leukemia(adult AML)	8.84235
7539	GSE13159	GSM330548	Blood-Cancer	adult acute myeloid leukemia(adult AML)	7.09803
7540	GSE13159	GSM330549	Blood-Cancer	adult acute myeloid leukemia(adult AML)	7.99435
7541	GSE13159	GSM330550	Blood-Cancer	adult acute myeloid leukemia(adult AML)	7.79442
7542	GSE13159	GSM330551	Blood-Cancer	adult acute myeloid leukemia(adult AML)	8.06609
7543	GSE13159	GSM330552	Blood-Cancer	adult acute myeloid leukemia(adult AML)	7.26679
7544	GSE13159	GSM330553	Blood-Cancer	adult acute myeloid leukemia(adult AML)	6.70044
7545	GSE13159	GSM330554	Blood-Cancer	adult acute myeloid leukemia(adult AML)	6.90689
7546	GSE13159	GSM330555	Blood-Cancer	adult acute myeloid leukemia(adult AML)	6.97728
7547	GSE13159	GSM330556	Blood-Cancer	adult acute myeloid leukemia(adult AML)	7.48382
7548	GSE13159	GSM330557	Blood-Cancer	adult acute myeloid leukemia(adult AML)	8.2384
7549	GSE13159	GSM330558	Blood-Cancer	adult acute myeloid leukemia(adult AML)	7.84549
7550	GSE13159	GSM330559	Blood-Cancer	adult acute myeloid leukemia(adult AML)	7.09803
7551	GSE13159	GSM330560	Blood-Cancer	adult acute myeloid leukemia(adult AML)	7.87036
7552	GSE13159	GSM330561	Blood-Cancer	adult acute myeloid leukemia(adult AML)	7.62205
7553	GSE13159	GSM330562	Blood-Cancer	adult acute myeloid leukemia(adult AML)	7.19967
7554	GSE13159	GSM330563	Blood-Cancer	adult acute myeloid leukemia(adult AML)	7.05528
7555	GSE13159	GSM330564	Blood-Cancer	adult acute myeloid leukemia(adult AML)	7.49985
7556	GSE13159	GSM330565	Blood-Cancer	adult acute myeloid leukemia(adult AML)	7.86419
7557	GSE13159	GSM330566	Blood-Cancer	adult acute myeloid leukemia(adult AML)	6.80736
7558	GSE13159	GSM330567	Blood-Cancer	adult acute myeloid leukemia(adult AML)	7.27612
7559	GSE13159	GSM330568	Blood-Cancer	adult acute myeloid leukemia(adult AML)	6.87036
7560	GSE13159	GSM330569	Blood-Cancer	adult acute myeloid leukemia(adult AML)	8.33985
7561	GSE13159	GSM330570	Blood-Cancer	adult acute myeloid leukemia(adult AML)	7.18982
7562	GSE13159	GSM330571	Blood-Cancer	adult acute myeloid leukemia(adult AML)	7.76818
7563	GSE13159	GSM330572	Blood-Cancer	adult acute myeloid leukemia(adult AML)	7.18982
7564	GSE13159	GSM330573	Blood-Cancer	adult acute myeloid leukemia(adult AML)	6.45943
7565	GSE13159	GSM330574	Blood-Cancer	adult acute myeloid leukemia(adult AML)	8.41785
7566	GSE13159	GSM330575	Blood-Cancer	adult acute myeloid leukemia(adult AML)	7.19967
7567	GSE13159	GSM330576	Blood-Cancer	adult acute myeloid leukemia(adult AML)	8.10852
7568	GSE13159	GSM330577	Blood-Cancer	adult acute myeloid leukemia(adult AML)	6.58496
7569	GSE13159	GSM330578	Blood-Cancer	adult acute myeloid leukemia(adult AML)	7.05528
7570	GSE13159	GSM330579	Blood-Cancer	adult acute myeloid leukemia(adult AML)	7.04439
7571	GSE13159	GSM330580	Blood-Cancer	adult acute myeloid leukemia(adult AML)	7.21917
7572	GSE13159	GSM330581	Blood-Cancer	adult acute myeloid leukemia(adult AML)	6.85798
7573	GSE13159	GSM330582	Blood-Cancer	adult acute myeloid leukemia(adult AML)	7.7211
7574	GSE13159	GSM330583	Blood-Cancer	adult acute myeloid leukemia(adult AML)	7.29462
7575	GSE13159	GSM330584	Blood-Cancer	adult acute myeloid leukemia(adult AML)	7.06609
7576	GSE13159	GSM330585	Blood-Cancer	adult acute myeloid leukemia(adult AML)	7.24793
7577	GSE13159	GSM330586	Blood-Cancer	adult acute myeloid leukemia(adult AML)	8.51175
7578	GSE13159	GSM330587	Blood-Cancer	adult acute myeloid leukemia(adult AML)	7.45943
7579	GSE13159	GSM330588	Blood-Cancer	adult acute myeloid leukemia(adult AML)	7.80736
7580	GSE13159	GSM330589	Blood-Cancer	adult acute myeloid leukemia(adult AML)	7.98868
7581	GSE13159	GSM330590	Blood-Cancer	adult acute myeloid leukemia(adult AML)	7.71425
7582	GSE13159	GSM330591	Blood-Cancer	adult acute myeloid leukemia(adult AML)	8.03892
7583	GSE13159	GSM330592	Blood-Cancer	adult acute myeloid leukemia(adult AML)	8.47573
7584	GSE13159	GSM330593	Blood-Cancer	adult acute myeloid leukemia(adult AML)	8.15482
7585	GSE13159	GSM330594	Blood-Cancer	adult acute myeloid leukemia(adult AML)	8.51175
7586	GSE13159	GSM330595	Blood-Cancer	adult acute myeloid leukemia(adult AML)	7.64386
7587	GSE13159	GSM330596	Blood-Cancer	adult acute myeloid leukemia(adult AML)	7.33985
7588	GSE13159	GSM330597	Blood-Cancer	adult acute myeloid leukemia(adult AML)	7.45943
7589	GSE13159	GSM330598	Blood-Cancer	adult acute myeloid leukemia(adult AML)	6.71425
7590	GSE13159	GSM330599	Blood-Cancer	adult acute myeloid leukemia(adult AML)	7.2854
7591	GSE13159	GSM330600	Blood-Cancer	adult acute myeloid leukemia(adult AML)	8.62571
7592	GSE13159	GSM330601	Blood-Cancer	adult acute myeloid leukemia(adult AML)	8.04439
7593	GSE13159	GSM330602	Blood-Cancer	adult acute myeloid leukemia(adult AML)	7.56986
7594	GSE13159	GSM330603	Blood-Cancer	adult acute myeloid leukemia(adult AML)	7.26679
7595	GSE13159	GSM330604	Blood-Cancer	adult acute myeloid leukemia(adult AML)	7.96
7596	GSE13159	GSM330605	Blood-Cancer	adult acute myeloid leukemia(adult AML)	7.48382
7597	GSE13159	GSM330606	Blood-Cancer	adult acute myeloid leukemia(adult AML)	7.49985
7598	GSE13159	GSM330607	Blood-Cancer	adult acute myeloid leukemia(adult AML)	6.93074
7599	GSE13159	GSM330608	Blood-Cancer	adult acute myeloid leukemia(adult AML)	7.43463
7600	GSE13159	GSM330609	Blood-Cancer	adult acute myeloid leukemia(adult AML)	7.2854
7601	GSE13159	GSM330610	Blood-Cancer	adult acute myeloid leukemia(adult AML)	6.98868
7602	GSE13159	GSM330611	Blood-Cancer	adult acute myeloid leukemia(adult AML)	8.05528
7603	GSE13159	GSM330612	Blood-Cancer	adult acute myeloid leukemia(adult AML)	7.20945
7604	GSE13159	GSM330613	Blood-Cancer	adult acute myeloid leukemia(adult AML)	8.91289
7605	GSE13159	GSM330614	Blood-Cancer	adult acute myeloid leukemia(adult AML)	7.66534
7606	GSE13159	GSM330615	Blood-Cancer	adult acute myeloid leukemia(adult AML)	7.59991
7607	GSE13159	GSM330616	Blood-Cancer	adult acute myeloid leukemia(adult AML)	7.05528
7608	GSE13159	GSM330617	Blood-Cancer	adult acute myeloid leukemia(adult AML)	8.13955
7609	GSE13159	GSM330618	Blood-Cancer	adult acute myeloid leukemia(adult AML)	8.67948
7610	GSE13159	GSM330619	Blood-Cancer	adult acute myeloid leukemia(adult AML)	7.84549
7611	GSE13159	GSM330620	Blood-Cancer	adult acute myeloid leukemia(adult AML)	6.42626
7612	GSE13159	GSM330621	Blood-Cancer	adult acute myeloid leukemia(adult AML)	7.01123
7613	GSE13159	GSM330622	Blood-Cancer	adult acute myeloid leukemia(adult AML)	7.01123
7614	GSE13159	GSM330623	Blood-Cancer	adult acute myeloid leukemia(adult AML)	7.12928
7615	GSE13159	GSM330624	Blood-Cancer	adult acute myeloid leukemia(adult AML)	8
7616	GSE13159	GSM330625	Blood-Cancer	adult acute myeloid leukemia(adult AML)	7.15987
7617	GSE13159	GSM330626	Blood-Cancer	adult acute myeloid leukemia(adult AML)	7.67948
7618	GSE13159	GSM330627	Blood-Cancer	adult acute myeloid leukemia(adult AML)	7.19967
7619	GSE13159	GSM330628	Blood-Cancer	adult acute myeloid leukemia(adult AML)	7.57743
7620	GSE13159	GSM330629	Blood-Cancer	adult acute myeloid leukemia(adult AML)	6.61471
7621	GSE13159	GSM330630	Blood-Cancer	adult acute myeloid leukemia(adult AML)	6.89482
7622	GSE13159	GSM330631	Blood-Cancer	adult acute myeloid leukemia(adult AML)	8.32193
7623	GSE13159	GSM330632	Blood-Cancer	adult acute myeloid leukemia(adult AML)	6.87036
7624	GSE13159	GSM330633	Blood-Cancer	adult acute myeloid leukemia(adult AML)	7.33092
7625	GSE13159	GSM330634	Blood-Cancer	adult acute myeloid leukemia(adult AML)	6.76818
7626	GSE13159	GSM330635	Blood-Cancer	adult acute myeloid leukemia(adult AML)	7.40939
7627	GSE13159	GSM330636	Blood-Cancer	adult acute myeloid leukemia(adult AML)	7.08746
7628	GSE13159	GSM330637	Blood-Cancer	adult acute myeloid leukemia(adult AML)	7.82655
7629	GSE13159	GSM330638	Blood-Cancer	adult acute myeloid leukemia(adult AML)	7.49985
7630	GSE13159	GSM330639	Blood-Cancer	adult acute myeloid leukemia(adult AML)	6.96578
7631	GSE13159	GSM330640	Blood-Cancer	adult acute myeloid leukemia(adult AML)	7.65105
7632	GSE13159	GSM330641	Blood-Cancer	adult acute myeloid leukemia(adult AML)	7.34873
7633	GSE13159	GSM330642	Blood-Cancer	adult acute myeloid leukemia(adult AML)	8.69349
7634	GSE13159	GSM330643	Blood-Cancer	adult acute myeloid leukemia(adult AML)	7.35755
7635	GSE13159	GSM330644	Blood-Cancer	adult acute myeloid leukemia(adult AML)	6.79442
7636	GSE13159	GSM330645	Blood-Cancer	adult acute myeloid leukemia(adult AML)	7.49985
7637	GSE13159	GSM330646	Blood-Cancer	adult acute myeloid leukemia(adult AML)	7.70736
7638	GSE13159	GSM330647	Blood-Cancer	adult acute myeloid leukemia(adult AML)	7.19967
7639	GSE13159	GSM330648	Blood-Cancer	adult acute myeloid leukemia(adult AML)	7.61471
7640	GSE13159	GSM330649	Blood-Cancer	adult acute myeloid leukemia(adult AML)	7.80736
7641	GSE13159	GSM330650	Blood-Cancer	adult acute myeloid leukemia(adult AML)	8.43879
7642	GSE13159	GSM330651	Blood-Cancer	adult acute myeloid leukemia(adult AML)	8.55075
7643	GSE13159	GSM330652	Blood-Cancer	adult acute myeloid leukemia(adult AML)	6.96578
7644	GSE13159	GSM330653	Blood-Cancer	adult acute myeloid leukemia(adult AML)	7.42626
7645	GSE13159	GSM330654	Blood-Cancer	adult acute myeloid leukemia(adult AML)	7.8392
7646	GSE13159	GSM330655	Blood-Cancer	adult acute myeloid leukemia(adult AML)	7.58496
7647	GSE13159	GSM330656	Blood-Cancer	adult acute myeloid leukemia(adult AML)	7.53916
7648	GSE13159	GSM330657	Blood-Cancer	adult acute myeloid leukemia(adult AML)	7.21917
7649	GSE13159	GSM330658	Blood-Cancer	adult acute myeloid leukemia(adult AML)	8.07682
7650	GSE13159	GSM330659	Blood-Cancer	adult acute myeloid leukemia(adult AML)	7.84549
7651	GSE13159	GSM330660	Blood-Cancer	adult acute myeloid leukemia(adult AML)	7.62205
7652	GSE13159	GSM330661	Blood-Cancer	adult acute myeloid leukemia(adult AML)	6.6865
7653	GSE13159	GSM330662	Blood-Cancer	adult acute myeloid leukemia(adult AML)	7.15987
7654	GSE13159	GSM330663	Blood-Cancer	adult acute myeloid leukemia(adult AML)	7.87036
7655	GSE13159	GSM330664	Blood-Cancer	adult acute myeloid leukemia(adult AML)	7.5157
7656	GSE13159	GSM330665	Blood-Cancer	adult acute myeloid leukemia(adult AML)	7.18982
7657	GSE13159	GSM330666	Blood-Cancer	adult acute myeloid leukemia(adult AML)	7.39232
7658	GSE13159	GSM330667	Blood-Cancer	adult acute myeloid leukemia(adult AML)	8.72792
7659	GSE13159	GSM330668	Blood-Cancer	adult acute myeloid leukemia(adult AML)	7.18982
7660	GSE13159	GSM330669	Blood-Cancer	adult acute myeloid leukemia(adult AML)	7.35755
7661	GSE13159	GSM330670	Blood-Cancer	adult acute myeloid leukemia(adult AML)	6.72792
7662	GSE13159	GSM330671	Blood-Cancer	adult acute myeloid leukemia(adult AML)	9.01402
7663	GSE13159	GSM330672	Blood-Cancer	adult acute myeloid leukemia(adult AML)	8.56986
7664	GSE13159	GSM330673	Blood-Cancer	adult acute myeloid leukemia(adult AML)	7.29462
7665	GSE13159	GSM330674	Blood-Cancer	adult acute myeloid leukemia(adult AML)	7.61471
7666	GSE13159	GSM330675	Blood-Cancer	adult acute myeloid leukemia(adult AML)	7.36632
7667	GSE13159	GSM330676	Blood-Cancer	adult acute myeloid leukemia(adult AML)	8.14466
7668	GSE13159	GSM330677	Blood-Cancer	adult acute myeloid leukemia(adult AML)	8.37938
7669	GSE13159	GSM330678	Blood-Cancer	adult acute myeloid leukemia(adult AML)	7.26679
7670	GSE13159	GSM330679	Blood-Cancer	adult acute myeloid leukemia(adult AML)	8.21917
7671	GSE13159	GSM330680	Blood-Cancer	adult acute myeloid leukemia(adult AML)	7.88874
7672	GSE13159	GSM330681	Blood-Cancer	adult acute myeloid leukemia(adult AML)	7.39232
7673	GSE13159	GSM330682	Blood-Cancer	adult acute myeloid leukemia(adult AML)	6.53916
7674	GSE13159	GSM330683	Blood-Cancer	adult acute myeloid leukemia(adult AML)	6.53916
7675	GSE13159	GSM330684	Blood-Cancer	adult acute myeloid leukemia(adult AML)	7.78136
7676	GSE13159	GSM330685	Blood-Cancer	adult acute myeloid leukemia(adult AML)	6.91886
7677	GSE13159	GSM330686	Blood-Cancer	adult acute myeloid leukemia(adult AML)	8.23362
7678	GSE13159	GSM330687	Blood-Cancer	adult acute myeloid leukemia(adult AML)	7.01123
7679	GSE13159	GSM330688	Blood-Cancer	adult acute myeloid leukemia(adult AML)	7.50779
7680	GSE13159	GSM330689	Blood-Cancer	adult acute myeloid leukemia(adult AML)	7.5157
7681	GSE13159	GSM330690	Blood-Cancer	adult acute myeloid leukemia(adult AML)	7.67948
7682	GSE13159	GSM330691	Blood-Cancer	adult acute myeloid leukemia(adult AML)	6.40939
7683	GSE13159	GSM330692	Blood-Cancer	adult acute myeloid leukemia(adult AML)	7.06609
7684	GSE13159	GSM330693	Blood-Cancer	adult acute myeloid leukemia(adult AML)	7.98868
7685	GSE13159	GSM330694	Blood-Cancer	adult acute myeloid leukemia(adult AML)	7.80736
7686	GSE13159	GSM330695	Blood-Cancer	adult acute myeloid leukemia(adult AML)	7.21917
7687	GSE13159	GSM330696	Blood-Cancer	adult acute myeloid leukemia(adult AML)	7.59991
7688	GSE13159	GSM330697	Blood-Cancer	adult acute myeloid leukemia(adult AML)	6.82018
7689	GSE13159	GSM330698	Blood-Cancer	adult acute myeloid leukemia(adult AML)	7.24793
7690	GSE13159	GSM330699	Blood-Cancer	adult acute myeloid leukemia(adult AML)	6.96578
7691	GSE13159	GSM330700	Blood-Cancer	adult acute myeloid leukemia(adult AML)	7.49985
7692	GSE13159	GSM330701	Blood-Cancer	adult acute myeloid leukemia(adult AML)	7.74819
7693	GSE13159	GSM330702	Blood-Cancer	adult acute myeloid leukemia(adult AML)	7.22882
7694	GSE13159	GSM330703	Blood-Cancer	adult acute myeloid leukemia(adult AML)	7.03342
7695	GSE13159	GSM330704	Blood-Cancer	adult acute myeloid leukemia(adult AML)	7.27612
7696	GSE13159	GSM330705	Blood-Cancer	adult acute myeloid leukemia(adult AML)	7.53916
7697	GSE13159	GSM330706	Blood-Cancer	adult acute myeloid leukemia(adult AML)	7.7879
7698	GSE13159	GSM330707	Blood-Cancer	adult acute myeloid leukemia(adult AML)	7.04439
7699	GSE13159	GSM330708	Blood-Cancer	adult acute myeloid leukemia(adult AML)	6.80736
7700	GSE13159	GSM330709	Blood-Cancer	adult acute myeloid leukemia(adult AML)	7.8009
7701	GSE13159	GSM330710	Blood-Cancer	adult acute myeloid leukemia(adult AML)	7.44294
7702	GSE13159	GSM330711	Blood-Cancer	adult acute myeloid leukemia(adult AML)	7.06609
7703	GSE13159	GSM330712	Blood-Cancer	adult acute myeloid leukemia(adult AML)	7.2384
7704	GSE13159	GSM330713	Blood-Cancer	adult acute myeloid leukemia(adult AML)	6.79442
7705	GSE13159	GSM330714	Blood-Cancer	adult acute myeloid leukemia(adult AML)	7.36632
7706	GSE13159	GSM330715	Blood-Cancer	adult acute myeloid leukemia(adult AML)	7.42626
7707	GSE13159	GSM330716	Blood-Cancer	adult acute myeloid leukemia(adult AML)	7.88874
7708	GSE13159	GSM330717	Blood-Cancer	adult acute myeloid leukemia(adult AML)	7.16993
7709	GSE13159	GSM330718	Blood-Cancer	adult acute myeloid leukemia(adult AML)	7.07682
7710	GSE13159	GSM330719	Blood-Cancer	adult acute myeloid leukemia(adult AML)	7.8392
7711	GSE13159	GSM330720	Blood-Cancer	adult acute myeloid leukemia(adult AML)	7.46761
7712	GSE13159	GSM330721	Blood-Cancer	adult acute myeloid leukemia(adult AML)	7.02237
7713	GSE13159	GSM330722	Blood-Cancer	adult acute myeloid leukemia(adult AML)	7.76818
7714	GSE13159	GSM330723	Blood-Cancer	adult acute myeloid leukemia(adult AML)	7.74147
7715	GSE13159	GSM330724	Blood-Cancer	adult acute myeloid leukemia(adult AML)	7.47573
7716	GSE13159	GSM330725	Blood-Cancer	adult acute myeloid leukemia(adult AML)	7.15987
7717	GSE13159	GSM330726	Blood-Cancer	adult acute myeloid leukemia(adult AML)	6.9542
7718	GSE13159	GSM330727	Blood-Cancer	adult acute myeloid leukemia(adult AML)	6.76818
7719	GSE13159	GSM330728	Blood-Cancer	adult acute myeloid leukemia(adult AML)	7.5157
7720	GSE13159	GSM330729	Blood-Cancer	adult acute myeloid leukemia(adult AML)	8.35755
7721	GSE13159	GSM330730	Blood-Cancer	adult acute myeloid leukemia(adult AML)	7.66534
7722	GSE13159	GSM330731	Blood-Cancer	adult acute myeloid leukemia(adult AML)	7.47573
7723	GSE13159	GSM330732	Blood-Cancer	adult acute myeloid leukemia(adult AML)	7.70736
7724	GSE13159	GSM330733	Blood-Cancer	adult acute myeloid leukemia(adult AML)	7.98868
7725	GSE13159	GSM330734	Blood-Cancer	adult acute myeloid leukemia(adult AML)	6.71425
7726	GSE13159	GSM330735	Blood-Cancer	adult acute myeloid leukemia(adult AML)	8.08746
7727	GSE13159	GSM330736	Blood-Cancer	adult acute myeloid leukemia(adult AML)	7.78136
7728	GSE13159	GSM330737	Blood-Cancer	adult acute myeloid leukemia(adult AML)	8.36632
7729	GSE13159	GSM330738	Blood-Cancer	adult acute myeloid leukemia(adult AML)	7.48382
7730	GSE13159	GSM330739	Blood-Cancer	adult acute myeloid leukemia(adult AML)	7.5157
7731	GSE13159	GSM330740	Blood-Cancer	adult acute myeloid leukemia(adult AML)	8.17493
7732	GSE13159	GSM330741	Blood-Cancer	adult acute myeloid leukemia(adult AML)	7.36632
7733	GSE13159	GSM330742	Blood-Cancer	adult acute myeloid leukemia(adult AML)	8.45943
7734	GSE13159	GSM330743	Blood-Cancer	adult acute myeloid leukemia(adult AML)	7.77479
7735	GSE13159	GSM330744	Blood-Cancer	adult acute myeloid leukemia(adult AML)	6.39232
7736	GSE13159	GSM330745	Blood-Cancer	adult acute myeloid leukemia(adult AML)	7.64386
7737	GSE13159	GSM330746	Blood-Cancer	adult acute myeloid leukemia(adult AML)	7.24793
7738	GSE13159	GSM330747	Blood-Cancer	adult acute myeloid leukemia(adult AML)	8.12928
7739	GSE13159	GSM330748	Blood-Cancer	adult acute myeloid leukemia(adult AML)	7.14975
7740	GSE13159	GSM330749	Blood-Cancer	adult acute myeloid leukemia(adult AML)	8.41363
7741	GSE13159	GSM330750	Blood-Cancer	adult acute myeloid leukemia(adult AML)	7.24793
7742	GSE13159	GSM330751	Blood-Cancer	adult acute myeloid leukemia(adult AML)	7.03342
7743	GSE13159	GSM330752	Blood-Cancer	adult acute myeloid leukemia(adult AML)	6.82018
7744	GSE13159	GSM330753	Blood-Cancer	adult acute myeloid leukemia(adult AML)	7.12928
7745	GSE13159	GSM330754	Blood-Cancer	adult acute myeloid leukemia(adult AML)	7.44294
7746	GSE13159	GSM330755	Blood-Cancer	adult acute myeloid leukemia(adult AML)	6.78136
7747	GSE13159	GSM330756	Blood-Cancer	adult acute myeloid leukemia(adult AML)	7.04439
7748	GSE13159	GSM330757	Blood-Cancer	adult acute myeloid leukemia(adult AML)	7.52356
7749	GSE13159	GSM330758	Blood-Cancer	adult acute myeloid leukemia(adult AML)	8.01681
7750	GSE13159	GSM330759	Blood-Cancer	adult acute myeloid leukemia(adult AML)	8.39232
7751	GSE13159	GSM330760	Blood-Cancer	adult acute myeloid leukemia(adult AML)	7.85798
7752	GSE13159	GSM330761	Blood-Cancer	adult acute myeloid leukemia(adult AML)	7.73471
7753	GSE13159	GSM330762	Blood-Cancer	adult acute myeloid leukemia(adult AML)	6.65821
7754	GSE13159	GSM330763	Blood-Cancer	adult acute myeloid leukemia(adult AML)	8.05528
7755	GSE13159	GSM330764	Blood-Cancer	adult acute myeloid leukemia(adult AML)	7.32193
7756	GSE13159	GSM330765	Blood-Cancer	adult acute myeloid leukemia(adult AML)	6.87036
7757	GSE13159	GSM330766	Blood-Cancer	adult acute myeloid leukemia(adult AML)	8.10852
7758	GSE13159	GSM330767	Blood-Cancer	adult acute myeloid leukemia(adult AML)	7.13955
7759	GSE13159	GSM330768	Blood-Cancer	adult acute myeloid leukemia(adult AML)	7.7211
7760	GSE13159	GSM330769	Blood-Cancer	adult acute myeloid leukemia(adult AML)	8.70736
7761	GSE13159	GSM330770	Blood-Cancer	adult acute myeloid leukemia(adult AML)	7.87036
7762	GSE13159	GSM330771	Blood-Cancer	adult acute myeloid leukemia(adult AML)	7.39232
7763	GSE13159	GSM330772	Blood-Cancer	adult acute myeloid leukemia(adult AML)	7.50779
7764	GSE13159	GSM330773	Blood-Cancer	adult acute myeloid leukemia(adult AML)	7.76818
7765	GSE13159	GSM330774	Blood-Cancer	adult acute myeloid leukemia(adult AML)	6.84549
7766	GSE13159	GSM330775	Blood-Cancer	adult acute myeloid leukemia(adult AML)	6.58496
7767	GSE13159	GSM330776	Blood-Cancer	adult acute myeloid leukemia(adult AML)	6.79442
7768	GSE13159	GSM330777	Blood-Cancer	adult acute myeloid leukemia(adult AML)	6.98868
7769	GSE13159	GSM330778	Blood-Cancer	adult acute myeloid leukemia(adult AML)	7.05528
7770	GSE13159	GSM330779	Blood-Cancer	adult acute myeloid leukemia(adult AML)	8.66534
7771	GSE13159	GSM330780	Blood-Cancer	adult acute myeloid leukemia(adult AML)	7.20945
7772	GSE13159	GSM330781	Blood-Cancer	adult acute myeloid leukemia(adult AML)	7.45121
7773	GSE13159	GSM330782	Blood-Cancer	adult acute myeloid leukemia(adult AML)	8.43463
7774	GSE13159	GSM330783	Blood-Cancer	adult acute myeloid leukemia(adult AML)	8.12928
7775	GSE13159	GSM330784	Blood-Cancer	adult acute myeloid leukemia(adult AML)	7.7879
7776	GSE13159	GSM330785	Blood-Cancer	adult acute myeloid leukemia(adult AML)	7.42626
7777	GSE13159	GSM330786	Blood-Cancer	adult acute myeloid leukemia(adult AML)	8.55842
7778	GSE13159	GSM330787	Blood-Cancer	adult acute myeloid leukemia(adult AML)	6.97728
7779	GSE13159	GSM330788	Blood-Cancer	adult acute myeloid leukemia(adult AML)	7.2854
7780	GSE13159	GSM330789	Blood-Cancer	adult acute myeloid leukemia(adult AML)	6.96578
7781	GSE13159	GSM330790	Blood-Cancer	adult acute myeloid leukemia(adult AML)	7.14975
7782	GSE13159	GSM330791	Blood-Cancer	adult acute myeloid leukemia(adult AML)	8.17493
7783	GSE13159	GSM330792	Blood-Cancer	adult acute myeloid leukemia(adult AML)	6.80736
7784	GSE13159	GSM330793	Blood-Cancer	adult acute myeloid leukemia(adult AML)	7.94251
7785	GSE13159	GSM330794	Blood-Cancer	adult acute myeloid leukemia(adult AML)	8.15482
7786	GSE13159	GSM330795	Blood-Cancer	adult acute myeloid leukemia(adult AML)	7.20945
7787	GSE13159	GSM330796	Blood-Cancer	adult acute myeloid leukemia(adult AML)	7.20945
7788	GSE13159	GSM330797	Blood-Cancer	adult acute myeloid leukemia(adult AML)	7.22882
7789	GSE13159	GSM330798	Blood-Cancer	adult acute myeloid leukemia(adult AML)	7.07682
7790	GSE13159	GSM330799	Blood-Cancer	adult acute myeloid leukemia(adult AML)	7.01123
7791	GSE13159	GSM330800	Blood-Cancer	adult acute myeloid leukemia(adult AML)	8.55075
7792	GSE13159	GSM330801	Blood-Cancer	adult acute myeloid leukemia(adult AML)	6.67243
7793	GSE13159	GSM330802	Blood-Cancer	adult acute myeloid leukemia(adult AML)	7.21917
7794	GSE13159	GSM330803	Blood-Cancer	adult acute myeloid leukemia(adult AML)	7.97154
7795	GSE13159	GSM330804	Blood-Cancer	adult acute myeloid leukemia(adult AML)	6.83289
7796	GSE13159	GSM330805	Blood-Cancer	adult acute myeloid leukemia(adult AML)	7.30378
7797	GSE13159	GSM330806	Blood-Cancer	adult acute myeloid leukemia(adult AML)	7.60733
7798	GSE13159	GSM330807	Blood-Cancer	adult acute myeloid leukemia(adult AML)	6.98868
7799	GSE13159	GSM330808	Blood-Cancer	adult acute myeloid leukemia(adult AML)	7.70044
7800	GSE13159	GSM330809	Blood-Cancer	adult acute myeloid leukemia(adult AML)	7.15987
7801	GSE13159	GSM330810	Blood-Cancer	adult acute myeloid leukemia(adult AML)	8.61102
7802	GSE13159	GSM330811	Blood-Cancer	adult acute myeloid leukemia(adult AML)	7.12928
7803	GSE13159	GSM330812	Blood-Cancer	adult acute myeloid leukemia(adult AML)	8.16992
7804	GSE13159	GSM330813	Blood-Cancer	adult acute myeloid leukemia(adult AML)	8.37504
7805	GSE13159	GSM330814	Blood-Cancer	adult acute myeloid leukemia(adult AML)	7.76155
7806	GSE13159	GSM330815	Blood-Cancer	adult acute myeloid leukemia(adult AML)	7.15987
7807	GSE13159	GSM330816	Blood-Cancer	adult acute myeloid leukemia(adult AML)	7.8009
7808	GSE13159	GSM330817	Blood-Cancer	adult acute myeloid leukemia(adult AML)	7.2854
7809	GSE13159	GSM330818	Blood-Cancer	adult acute myeloid leukemia(adult AML)	7.75489
7810	GSE13159	GSM330819	Blood-Cancer	adult acute myeloid leukemia(adult AML)	7.11894
7811	GSE13159	GSM330820	Blood-Cancer	adult acute myeloid leukemia(adult AML)	7.20945
7812	GSE13159	GSM330821	Blood-Cancer	adult acute myeloid leukemia(adult AML)	8.12412
7813	GSE13159	GSM330822	Blood-Cancer	adult acute myeloid leukemia(adult AML)	7.84549
7814	GSE13159	GSM330823	Blood-Cancer	adult acute myeloid leukemia(adult AML)	6.53916
7815	GSE13159	GSM330824	Blood-Cancer	adult acute myeloid leukemia(adult AML)	7.33985
7816	GSE13159	GSM330825	Blood-Cancer	adult acute myeloid leukemia(adult AML)	7.09803
7817	GSE13159	GSM330826	Blood-Cancer	adult acute myeloid leukemia(adult AML)	7.64386
7818	GSE13159	GSM330827	Blood-Cancer	adult acute myeloid leukemia(adult AML)	7.43463
7819	GSE13159	GSM330828	Blood-Cancer	adult acute myeloid leukemia(adult AML)	7.07682
7820	GSE13159	GSM330829	Blood-Cancer	adult acute myeloid leukemia(adult AML)	7.2854
7821	GSE13159	GSM330830	Blood-Cancer	adult acute myeloid leukemia(adult AML)	7.50779
7822	GSE13159	GSM330831	Blood-Cancer	adult acute myeloid leukemia(adult AML)	7.78136
7823	GSE13159	GSM330832	Blood-Cancer	adult acute myeloid leukemia(adult AML)	7.98299
7824	GSE13159	GSM330833	Blood-Cancer	adult acute myeloid leukemia(adult AML)	7.34873
7825	GSE13159	GSM330834	Blood-Cancer	adult acute myeloid leukemia(adult AML)	6.62936
7826	GSE13159	GSM330835	Blood-Cancer	adult acute myeloid leukemia(adult AML)	7.22882
7827	GSE13159	GSM330836	Blood-Cancer	adult acute myeloid leukemia(adult AML)	7.33985
7828	GSE13159	GSM330837	Blood-Cancer	adult acute myeloid leukemia(adult AML)	6.70044
7829	GSE13159	GSM330838	Blood-Cancer	adult acute myeloid leukemia(adult AML)	6.37504
7830	GSE13159	GSM330839	Blood-Cancer	adult acute myeloid leukemia(adult AML)	7.87652
7831	GSE13159	GSM330840	Blood-Cancer	adult acute myeloid leukemia(adult AML)	7.39232
7832	GSE13159	GSM330841	Blood-Cancer	adult acute myeloid leukemia(adult AML)	7.40088
7833	GSE13159	GSM330842	Blood-Cancer	adult acute myeloid leukemia(adult AML)	7.74147
7834	GSE13159	GSM330843	Blood-Cancer	adult acute myeloid leukemia(adult AML)	8.33539
7835	GSE13159	GSM330844	Blood-Cancer	adult acute myeloid leukemia(adult AML)	6.52356
7836	GSE13159	GSM330845	Blood-Cancer	adult acute myeloid leukemia(adult AML)	7.46761
7837	GSE13159	GSM330846	Blood-Cancer	adult acute myeloid leukemia(adult AML)	7.77479
7838	GSE13159	GSM330847	Blood-Cancer	adult acute myeloid leukemia(adult AML)	7.15987
7839	GSE13159	GSM330848	Blood-Cancer	adult acute myeloid leukemia(adult AML)	7.05528
7840	GSE13159	GSM330849	Blood-Cancer	adult acute myeloid leukemia(adult AML)	8
7841	GSE13159	GSM330850	Blood-Cancer	adult acute myeloid leukemia(adult AML)	7.75489
7842	GSE13159	GSM330851	Blood-Cancer	adult acute myeloid leukemia(adult AML)	7.89482
7843	GSE13159	GSM330852	Blood-Cancer	adult acute myeloid leukemia(adult AML)	7.13955
7844	GSE13159	GSM330853	Blood-Cancer	adult acute myeloid leukemia(adult AML)	7.40939
7845	GSE13159	GSM330854	Blood-Cancer	adult acute myeloid leukemia(adult AML)	7.93664
7846	GSE13159	GSM330855	Blood-Cancer	adult acute myeloid leukemia(adult AML)	7.86419
7847	GSE13159	GSM330856	Blood-Cancer	adult acute myeloid leukemia(adult AML)	6.32193
7848	GSE13159	GSM330857	Blood-Cancer	adult acute myeloid leukemia(adult AML)	7.79442
7849	GSE13159	GSM330858	Blood-Cancer	adult acute myeloid leukemia(adult AML)	7.66534
7850	GSE13159	GSM330859	Blood-Cancer	adult acute myeloid leukemia(adult AML)	6.87036
7851	GSE13159	GSM330860	Blood-Cancer	adult acute myeloid leukemia(adult AML)	7.2384
7852	GSE13159	GSM330861	Blood-Cancer	adult acute myeloid leukemia(adult AML)	7.90689
7853	GSE13159	GSM330862	Blood-Cancer	adult acute myeloid leukemia(adult AML)	7.61471
7854	GSE13159	GSM330863	Blood-Cancer	adult acute myeloid leukemia(adult AML)	7.88264
7855	GSE13159	GSM330864	Blood-Cancer	adult acute myeloid leukemia(adult AML)	8.20457
7856	GSE13159	GSM330865	Blood-Cancer	adult acute myeloid leukemia(adult AML)	6.96578
7857	GSE13159	GSM330866	Blood-Cancer	adult acute myeloid leukemia(adult AML)	7
7858	GSE13159	GSM330867	Blood-Cancer	adult acute myeloid leukemia(adult AML)	7.96
7859	GSE13159	GSM330868	Blood-Cancer	adult acute myeloid leukemia(adult AML)	7.6865
7860	GSE13159	GSM330869	Blood-Cancer	adult acute myeloid leukemia(adult AML)	7.21917
7861	GSE13159	GSM330870	Blood-Cancer	adult acute myeloid leukemia(adult AML)	7.67243
7862	GSE13159	GSM330871	Blood-Cancer	adult acute myeloid leukemia(adult AML)	7.53916
7863	GSE13159	GSM330872	Blood-Cancer	adult acute myeloid leukemia(adult AML)	7.36632
7864	GSE13159	GSM330873	Blood-Cancer	adult acute myeloid leukemia(adult AML)	7.53916
7865	GSE13159	GSM330874	Blood-Cancer	adult acute myeloid leukemia(adult AML)	6.85798
7866	GSE13159	GSM330875	Blood-Cancer	adult acute myeloid leukemia(adult AML)	8.14466
7867	GSE13159	GSM330876	Blood-Cancer	adult acute myeloid leukemia(adult AML)	8.01681
7868	GSE13159	GSM330877	Blood-Cancer	adult acute myeloid leukemia(adult AML)	6.56986
7869	GSE13159	GSM330878	Blood-Cancer	adult acute myeloid leukemia(adult AML)	7.86419
7870	GSE13159	GSM330879	Blood-Cancer	adult acute myeloid leukemia(adult AML)	7.09803
7871	GSE13159	GSM330880	Blood-Cancer	adult acute myeloid leukemia(adult AML)	7.52356
7872	GSE13159	GSM330881	Blood-Cancer	adult acute myeloid leukemia(adult AML)	6.6865
7873	GSE13159	GSM330882	Blood-Cancer	adult acute myeloid leukemia(adult AML)	7.21917
7874	GSE13159	GSM330883	Blood-Cancer	adult acute myeloid leukemia(adult AML)	7.78136
7875	GSE13159	GSM330884	Blood-Cancer	adult acute myeloid leukemia(adult AML)	7.87036
7876	GSE13159	GSM330885	Blood-Cancer	adult acute myeloid leukemia(adult AML)	8.01123
7877	GSE13159	GSM330886	Blood-Cancer	adult acute myeloid leukemia(adult AML)	7.45943
7878	GSE13159	GSM330887	Blood-Cancer	adult acute myeloid leukemia(adult AML)	7.18982
7879	GSE13159	GSM330888	Blood-Cancer	adult acute myeloid leukemia(adult AML)	9.01959
7880	GSE13159	GSM330889	Blood-Cancer	adult acute myeloid leukemia(adult AML)	7.59991
7881	GSE13159	GSM330890	Blood-Cancer	adult acute myeloid leukemia(adult AML)	8.35315
7882	GSE13159	GSM330891	Blood-Cancer	adult acute myeloid leukemia(adult AML)	7.86419
7883	GSE13159	GSM330892	Blood-Cancer	adult acute myeloid leukemia(adult AML)	7.26679
7884	GSE13159	GSM330893	Blood-Cancer	adult acute myeloid leukemia(adult AML)	7.52356
7885	GSE13159	GSM330894	Blood-Cancer	adult acute myeloid leukemia(adult AML)	8.04985
7886	GSE13159	GSM330895	Blood-Cancer	adult acute myeloid leukemia(adult AML)	6.97728
7887	GSE13159	GSM330896	Blood-Cancer	adult acute myeloid leukemia(adult AML)	8.01681
7888	GSE13159	GSM330897	Blood-Cancer	adult acute myeloid leukemia(adult AML)	8.49985
7889	GSE13159	GSM330898	Blood-Cancer	adult acute myeloid leukemia(adult AML)	7.87652
7890	GSE13159	GSM330899	Blood-Cancer	adult acute myeloid leukemia(adult AML)	8.64746
7891	GSE13159	GSM330900	Blood-Cancer	adult acute myeloid leukemia(adult AML)	7.34873
7892	GSE13159	GSM330901	Blood-Cancer	adult acute myeloid leukemia(adult AML)	8.224
7893	GSE13159	GSM330902	Blood-Cancer	adult acute myeloid leukemia(adult AML)	7.30378
7894	GSE13159	GSM330903	Blood-Cancer	adult acute myeloid leukemia(adult AML)	7.33985
7895	GSE13159	GSM330904	Blood-Cancer	adult acute myeloid leukemia(adult AML)	7.56986
7896	GSE13159	GSM330905	Blood-Cancer	adult acute myeloid leukemia(adult AML)	7.6865
7897	GSE13159	GSM330906	Blood-Cancer	adult acute myeloid leukemia(adult AML)	8.02237
7898	GSE13159	GSM330907	Blood-Cancer	adult acute myeloid leukemia(adult AML)	8.02237
7899	GSE13159	GSM330908	Blood-Cancer	adult acute myeloid leukemia(adult AML)	8.02237
7900	GSE13159	GSM330909	Blood-Cancer	adult acute myeloid leukemia(adult AML)	6.78136
7901	GSE13159	GSM330910	Blood-Cancer	adult acute myeloid leukemia(adult AML)	7.16993
7902	GSE13159	GSM330911	Blood-Cancer	adult acute myeloid leukemia(adult AML)	7.29462
7903	GSE13159	GSM330912	Blood-Cancer	adult acute myeloid leukemia(adult AML)	7.64386
7904	GSE13159	GSM330913	Blood-Cancer	adult acute myeloid leukemia(adult AML)	7.9542
7905	GSE13159	GSM330914	Blood-Cancer	adult acute myeloid leukemia(adult AML)	7.5157
7906	GSE13159	GSM330915	Blood-Cancer	adult acute myeloid leukemia(adult AML)	7.91886
7907	GSE13159	GSM330916	Blood-Cancer	adult acute myeloid leukemia(adult AML)	7.41785
7908	GSE13159	GSM330917	Blood-Cancer	adult acute myeloid leukemia(adult AML)	7.40088
7909	GSE13159	GSM330918	Blood-Cancer	adult acute myeloid leukemia(adult AML)	8.26209
7910	GSE13159	GSM330919	Blood-Cancer	adult acute myeloid leukemia(adult AML)	7.48382
7911	GSE13159	GSM330920	Blood-Cancer	adult acute myeloid leukemia(adult AML)	6.75489
7912	GSE13159	GSM330921	Blood-Cancer	adult acute myeloid leukemia(adult AML)	7.70044
7913	GSE13159	GSM330922	Blood-Cancer	adult acute myeloid leukemia(adult AML)	8.64746
7914	GSE13159	GSM330923	Blood-Cancer	adult acute myeloid leukemia(adult AML)	7.7211
7915	GSE13159	GSM330924	Blood-Cancer	adult acute myeloid leukemia(adult AML)	7.54689
7916	GSE13159	GSM330925	Blood-Cancer	adult acute myeloid leukemia(adult AML)	7.19967
7917	GSE13159	GSM330926	Blood-Cancer	adult acute myeloid leukemia(adult AML)	7.33092
7918	GSE13159	GSM330927	Blood-Cancer	adult acute myeloid leukemia(adult AML)	7.14975
7919	GSE13159	GSM330928	Blood-Cancer	adult acute myeloid leukemia(adult AML)	6.71425
8879	GSE14479	GSM361605	Blood-Cancer	adult acute myeloid leukemia(adult AML)	8.08746
8880	GSE14479	GSM361606	Blood-Cancer	adult acute myeloid leukemia(adult AML)	8.11894
8881	GSE14479	GSM361607	Blood-Cancer	adult acute myeloid leukemia(adult AML)	7.21917
8882	GSE14479	GSM361608	Blood-Cancer	adult acute myeloid leukemia(adult AML)	7.77479
8883	GSE14479	GSM361609	Blood-Cancer	adult acute myeloid leukemia(adult AML)	7.59991
8884	GSE14479	GSM361610	Blood-Cancer	adult acute myeloid leukemia(adult AML)	7.56224
8885	GSE14479	GSM361611	Blood-Cancer	adult acute myeloid leukemia(adult AML)	7.40088
8886	GSE14479	GSM361612	Blood-Cancer	adult acute myeloid leukemia(adult AML)	8.30834
8887	GSE14479	GSM361613	Blood-Cancer	adult acute myeloid leukemia(adult AML)	7.96578
8888	GSE14479	GSM361614	Blood-Cancer	adult acute myeloid leukemia(adult AML)	7.70736
8889	GSE14479	GSM361615	Blood-Cancer	adult acute myeloid leukemia(adult AML)	8.29002
8890	GSE14479	GSM361616	Blood-Cancer	adult acute myeloid leukemia(adult AML)	7.70044
8892	GSE14479	GSM361618	Blood-Cancer	adult acute myeloid leukemia(adult AML)	8.59246
8893	GSE14479	GSM361619	Blood-Cancer	adult acute myeloid leukemia(adult AML)	7.79442
8894	GSE14479	GSM361620	Blood-Cancer	adult acute myeloid leukemia(adult AML)	7.52356
8922	GSE14924	GSM372701	Blood-Cancer	adult acute myeloid leukemia(adult AML)	8.32193
8923	GSE14924	GSM372702	Blood-Cancer	adult acute myeloid leukemia(adult AML)	8.67948
8924	GSE14924	GSM372703	Blood-Cancer	adult acute myeloid leukemia(adult AML)	8.70044
8925	GSE14924	GSM372704	Blood-Cancer	adult acute myeloid leukemia(adult AML)	8.5157
8926	GSE14924	GSM372705	Blood-Cancer	adult acute myeloid leukemia(adult AML)	8.36194
8927	GSE14924	GSM372706	Blood-Cancer	adult acute myeloid leukemia(adult AML)	8.48784
8928	GSE14924	GSM372707	Blood-Cancer	adult acute myeloid leukemia(adult AML)	7.8392
8929	GSE14924	GSM372708	Blood-Cancer	adult acute myeloid leukemia(adult AML)	7.99435
8930	GSE14924	GSM372709	Blood-Cancer	adult acute myeloid leukemia(adult AML)	7.88874
8931	GSE14924	GSM372710	Blood-Cancer	adult acute myeloid leukemia(adult AML)	8.27146
8932	GSE14924	GSM372711	Blood-Cancer	adult acute myeloid leukemia(adult AML)	8.67948
8933	GSE14924	GSM372712	Blood-Cancer	adult acute myeloid leukemia(adult AML)	8.60733
8934	GSE14924	GSM372713	Blood-Cancer	adult acute myeloid leukemia(adult AML)	8.51964
8935	GSE14924	GSM372714	Blood-Cancer	adult acute myeloid leukemia(adult AML)	8.24317
8936	GSE14924	GSM372715	Blood-Cancer	adult acute myeloid leukemia(adult AML)	8.3966
8937	GSE14924	GSM372716	Blood-Cancer	adult acute myeloid leukemia(adult AML)	8.29921
8938	GSE14924	GSM372717	Blood-Cancer	adult acute myeloid leukemia(adult AML)	8.10329
8939	GSE14924	GSM372718	Blood-Cancer	adult acute myeloid leukemia(adult AML)	7.77479
8940	GSE14924	GSM372719	Blood-Cancer	adult acute myeloid leukemia(adult AML)	8.04439
8941	GSE14924	GSM372720	Blood-Cancer	adult acute myeloid leukemia(adult AML)	8.18982
8971	GSE15061	GSM376575	Blood-Cancer	adult acute myeloid leukemia(adult AML)	8.28077
8972	GSE15061	GSM376576	Blood-Cancer	adult acute myeloid leukemia(adult AML)	8.50383
8973	GSE15061	GSM376577	Blood-Cancer	adult acute myeloid leukemia(adult AML)	7.91289
8974	GSE15061	GSM376578	Blood-Cancer	adult acute myeloid leukemia(adult AML)	7.56224
8975	GSE15061	GSM376579	Blood-Cancer	adult acute myeloid leukemia(adult AML)	6.78136
8976	GSE15061	GSM376580	Blood-Cancer	adult acute myeloid leukemia(adult AML)	8.03892
8977	GSE15061	GSM376581	Blood-Cancer	adult acute myeloid leukemia(adult AML)	7.07682
8978	GSE15061	GSM376582	Blood-Cancer	adult acute myeloid leukemia(adult AML)	7.18982
8979	GSE15061	GSM376583	Blood-Cancer	adult acute myeloid leukemia(adult AML)	7.8009
8980	GSE15061	GSM376584	Blood-Cancer	adult acute myeloid leukemia(adult AML)	7.61471
8981	GSE15061	GSM376585	Blood-Cancer	adult acute myeloid leukemia(adult AML)	7.70736
8982	GSE15061	GSM376586	Blood-Cancer	adult acute myeloid leukemia(adult AML)	7.2854
8983	GSE15061	GSM376587	Blood-Cancer	adult acute myeloid leukemia(adult AML)	8.19476
8984	GSE15061	GSM376588	Blood-Cancer	adult acute myeloid leukemia(adult AML)	7.97728
8985	GSE15061	GSM376589	Blood-Cancer	adult acute myeloid leukemia(adult AML)	7.44294
8986	GSE15061	GSM376590	Blood-Cancer	adult acute myeloid leukemia(adult AML)	7.76818
8987	GSE15061	GSM376591	Blood-Cancer	adult acute myeloid leukemia(adult AML)	7.37504
8988	GSE15061	GSM376592	Blood-Cancer	adult acute myeloid leukemia(adult AML)	7.34873
8989	GSE15061	GSM376593	Blood-Cancer	adult acute myeloid leukemia(adult AML)	7.32193
8990	GSE15061	GSM376594	Blood-Cancer	adult acute myeloid leukemia(adult AML)	7.90087
8991	GSE15061	GSM376595	Blood-Cancer	adult acute myeloid leukemia(adult AML)	7.5157
8992	GSE15061	GSM376596	Blood-Cancer	adult acute myeloid leukemia(adult AML)	8.08215
8993	GSE15061	GSM376597	Blood-Cancer	adult acute myeloid leukemia(adult AML)	7.37504
8994	GSE15061	GSM376598	Blood-Cancer	adult acute myeloid leukemia(adult AML)	7.92481
8995	GSE15061	GSM376599	Blood-Cancer	adult acute myeloid leukemia(adult AML)	7.49985
8996	GSE15061	GSM376600	Blood-Cancer	adult acute myeloid leukemia(adult AML)	7.96
8997	GSE15061	GSM376601	Blood-Cancer	adult acute myeloid leukemia(adult AML)	7.26679
8998	GSE15061	GSM376602	Blood-Cancer	adult acute myeloid leukemia(adult AML)	7.10852
8999	GSE15061	GSM376603	Blood-Cancer	adult acute myeloid leukemia(adult AML)	7.89482
9000	GSE15061	GSM376604	Blood-Cancer	adult acute myeloid leukemia(adult AML)	7.82018
9001	GSE15061	GSM376605	Blood-Cancer	adult acute myeloid leukemia(adult AML)	8.04985
9002	GSE15061	GSM376606	Blood-Cancer	adult acute myeloid leukemia(adult AML)	8.2384
9003	GSE15061	GSM376607	Blood-Cancer	adult acute myeloid leukemia(adult AML)	6.55459
9004	GSE15061	GSM376608	Blood-Cancer	adult acute myeloid leukemia(adult AML)	7.78136
9005	GSE15061	GSM376609	Blood-Cancer	adult acute myeloid leukemia(adult AML)	7.17991
9006	GSE15061	GSM376610	Blood-Cancer	adult acute myeloid leukemia(adult AML)	7.19967
9007	GSE15061	GSM376611	Blood-Cancer	adult acute myeloid leukemia(adult AML)	7.15987
9008	GSE15061	GSM376612	Blood-Cancer	adult acute myeloid leukemia(adult AML)	7.57743
9009	GSE15061	GSM376613	Blood-Cancer	adult acute myeloid leukemia(adult AML)	7.12928
9010	GSE15061	GSM376614	Blood-Cancer	adult acute myeloid leukemia(adult AML)	7.97728
9011	GSE15061	GSM376615	Blood-Cancer	adult acute myeloid leukemia(adult AML)	8.50779
9012	GSE15061	GSM376616	Blood-Cancer	adult acute myeloid leukemia(adult AML)	8.02237
9013	GSE15061	GSM376617	Blood-Cancer	adult acute myeloid leukemia(adult AML)	7.90087
9014	GSE15061	GSM376618	Blood-Cancer	adult acute myeloid leukemia(adult AML)	6.91886
9015	GSE15061	GSM376619	Blood-Cancer	adult acute myeloid leukemia(adult AML)	8.09276
9016	GSE15061	GSM376620	Blood-Cancer	adult acute myeloid leukemia(adult AML)	7.15987
9017	GSE15061	GSM376621	Blood-Cancer	adult acute myeloid leukemia(adult AML)	7.79442
9018	GSE15061	GSM376622	Blood-Cancer	adult acute myeloid leukemia(adult AML)	7.94251
9019	GSE15061	GSM376623	Blood-Cancer	adult acute myeloid leukemia(adult AML)	7.57743
9020	GSE15061	GSM376624	Blood-Cancer	adult acute myeloid leukemia(adult AML)	6.98868
9021	GSE15061	GSM376625	Blood-Cancer	adult acute myeloid leukemia(adult AML)	6.80736
9022	GSE15061	GSM376626	Blood-Cancer	adult acute myeloid leukemia(adult AML)	7.02237
9023	GSE15061	GSM376627	Blood-Cancer	adult acute myeloid leukemia(adult AML)	8.75154
9024	GSE15061	GSM376628	Blood-Cancer	adult acute myeloid leukemia(adult AML)	7.67948
9025	GSE15061	GSM376629	Blood-Cancer	adult acute myeloid leukemia(adult AML)	8.57743
9026	GSE15061	GSM376630	Blood-Cancer	adult acute myeloid leukemia(adult AML)	7.40939
9027	GSE15061	GSM376631	Blood-Cancer	adult acute myeloid leukemia(adult AML)	7.62205
9028	GSE15061	GSM376632	Blood-Cancer	adult acute myeloid leukemia(adult AML)	8.58496
9029	GSE15061	GSM376633	Blood-Cancer	adult acute myeloid leukemia(adult AML)	8.13955
9030	GSE15061	GSM376634	Blood-Cancer	adult acute myeloid leukemia(adult AML)	8.12412
9031	GSE15061	GSM376635	Blood-Cancer	adult acute myeloid leukemia(adult AML)	7.20945
9032	GSE15061	GSM376636	Blood-Cancer	adult acute myeloid leukemia(adult AML)	8.66888
9033	GSE15061	GSM376637	Blood-Cancer	adult acute myeloid leukemia(adult AML)	6.78136
9034	GSE15061	GSM376638	Blood-Cancer	adult acute myeloid leukemia(adult AML)	7.30378
9035	GSE15061	GSM376639	Blood-Cancer	adult acute myeloid leukemia(adult AML)	8.02237
9036	GSE15061	GSM376640	Blood-Cancer	adult acute myeloid leukemia(adult AML)	6.87036
9037	GSE15061	GSM376641	Blood-Cancer	adult acute myeloid leukemia(adult AML)	7.50779
9038	GSE15061	GSM376642	Blood-Cancer	adult acute myeloid leukemia(adult AML)	7.21917
9039	GSE15061	GSM376643	Blood-Cancer	adult acute myeloid leukemia(adult AML)	7.3837
9040	GSE15061	GSM376644	Blood-Cancer	adult acute myeloid leukemia(adult AML)	8.40088
9041	GSE15061	GSM376645	Blood-Cancer	adult acute myeloid leukemia(adult AML)	7.82655
9042	GSE15061	GSM376646	Blood-Cancer	adult acute myeloid leukemia(adult AML)	7.85798
9043	GSE15061	GSM376647	Blood-Cancer	adult acute myeloid leukemia(adult AML)	6.76818
9044	GSE15061	GSM376648	Blood-Cancer	adult acute myeloid leukemia(adult AML)	7.27612
9045	GSE15061	GSM376649	Blood-Cancer	adult acute myeloid leukemia(adult AML)	7.63663
9046	GSE15061	GSM376650	Blood-Cancer	adult acute myeloid leukemia(adult AML)	7.48382
9047	GSE15061	GSM376651	Blood-Cancer	adult acute myeloid leukemia(adult AML)	7.10852
9048	GSE15061	GSM376652	Blood-Cancer	adult acute myeloid leukemia(adult AML)	7.62205
9049	GSE15061	GSM376653	Blood-Cancer	adult acute myeloid leukemia(adult AML)	7.67948
9050	GSE15061	GSM376654	Blood-Cancer	adult acute myeloid leukemia(adult AML)	7.33092
9051	GSE15061	GSM376655	Blood-Cancer	adult acute myeloid leukemia(adult AML)	7.5157
9052	GSE15061	GSM376656	Blood-Cancer	adult acute myeloid leukemia(adult AML)	6.91886
9053	GSE15061	GSM376657	Blood-Cancer	adult acute myeloid leukemia(adult AML)	7.82018
9054	GSE15061	GSM376658	Blood-Cancer	adult acute myeloid leukemia(adult AML)	6.65821
9055	GSE15061	GSM376659	Blood-Cancer	adult acute myeloid leukemia(adult AML)	7.62936
9056	GSE15061	GSM376660	Blood-Cancer	adult acute myeloid leukemia(adult AML)	7.79442
9057	GSE15061	GSM376661	Blood-Cancer	adult acute myeloid leukemia(adult AML)	7.15987
9058	GSE15061	GSM376662	Blood-Cancer	adult acute myeloid leukemia(adult AML)	7.07682
9059	GSE15061	GSM376663	Blood-Cancer	adult acute myeloid leukemia(adult AML)	8.02791
9060	GSE15061	GSM376664	Blood-Cancer	adult acute myeloid leukemia(adult AML)	7.97728
9061	GSE15061	GSM376665	Blood-Cancer	adult acute myeloid leukemia(adult AML)	7.57743
9062	GSE15061	GSM376666	Blood-Cancer	adult acute myeloid leukemia(adult AML)	8.09276
9063	GSE15061	GSM376667	Blood-Cancer	adult acute myeloid leukemia(adult AML)	7.78136
9064	GSE15061	GSM376668	Blood-Cancer	adult acute myeloid leukemia(adult AML)	7.74147
9065	GSE15061	GSM376669	Blood-Cancer	adult acute myeloid leukemia(adult AML)	7.29462
9066	GSE15061	GSM376670	Blood-Cancer	adult acute myeloid leukemia(adult AML)	7.96578
9067	GSE15061	GSM376671	Blood-Cancer	adult acute myeloid leukemia(adult AML)	7.22882
9068	GSE15061	GSM376672	Blood-Cancer	adult acute myeloid leukemia(adult AML)	7.96578
9069	GSE15061	GSM376673	Blood-Cancer	adult acute myeloid leukemia(adult AML)	7.88264
9070	GSE15061	GSM376674	Blood-Cancer	adult acute myeloid leukemia(adult AML)	7.30378
9071	GSE15061	GSM376675	Blood-Cancer	adult acute myeloid leukemia(adult AML)	7.63663
9072	GSE15061	GSM376676	Blood-Cancer	adult acute myeloid leukemia(adult AML)	7.17991
9073	GSE15061	GSM376677	Blood-Cancer	adult acute myeloid leukemia(adult AML)	8.19967
9074	GSE15061	GSM376678	Blood-Cancer	adult acute myeloid leukemia(adult AML)	6.6865
9075	GSE15061	GSM376679	Blood-Cancer	adult acute myeloid leukemia(adult AML)	7.15987
9076	GSE15061	GSM376680	Blood-Cancer	adult acute myeloid leukemia(adult AML)	7.49985
9077	GSE15061	GSM376681	Blood-Cancer	adult acute myeloid leukemia(adult AML)	7.94837
9078	GSE15061	GSM376682	Blood-Cancer	adult acute myeloid leukemia(adult AML)	8.03342
9079	GSE15061	GSM376683	Blood-Cancer	adult acute myeloid leukemia(adult AML)	7.99435
9080	GSE15061	GSM376684	Blood-Cancer	adult acute myeloid leukemia(adult AML)	7.92481
9081	GSE15061	GSM376685	Blood-Cancer	adult acute myeloid leukemia(adult AML)	8.13443
9082	GSE15061	GSM376686	Blood-Cancer	adult acute myeloid leukemia(adult AML)	8.26209
9083	GSE15061	GSM376687	Blood-Cancer	adult acute myeloid leukemia(adult AML)	7.37504
9084	GSE15061	GSM376688	Blood-Cancer	adult acute myeloid leukemia(adult AML)	8.29002
9085	GSE15061	GSM376689	Blood-Cancer	adult acute myeloid leukemia(adult AML)	7.21917
9086	GSE15061	GSM376690	Blood-Cancer	adult acute myeloid leukemia(adult AML)	7.75489
9087	GSE15061	GSM376691	Blood-Cancer	adult acute myeloid leukemia(adult AML)	8.02791
9088	GSE15061	GSM376692	Blood-Cancer	adult acute myeloid leukemia(adult AML)	8.19967
9089	GSE15061	GSM376693	Blood-Cancer	adult acute myeloid leukemia(adult AML)	7.32193
9090	GSE15061	GSM376694	Blood-Cancer	adult acute myeloid leukemia(adult AML)	7.88264
9091	GSE15061	GSM376695	Blood-Cancer	adult acute myeloid leukemia(adult AML)	8.03342
9092	GSE15061	GSM376696	Blood-Cancer	adult acute myeloid leukemia(adult AML)	7.53138
9093	GSE15061	GSM376697	Blood-Cancer	adult acute myeloid leukemia(adult AML)	7.59246
9094	GSE15061	GSM376698	Blood-Cancer	adult acute myeloid leukemia(adult AML)	6.88264
9259	GSE15061	GSM376932	Blood-Cancer	adult acute myeloid leukemia(adult AML)	6.90689
9260	GSE15061	GSM376933	Blood-Cancer	adult acute myeloid leukemia(adult AML)	8.18982
9261	GSE15061	GSM376934	Blood-Cancer	adult acute myeloid leukemia(adult AML)	6.98868
15093	GSE16015	GSM400688	Blood-Cancer	adult acute myeloid leukemia(adult AML)	7.39232
9650	GSE16015	GSM400689	Blood-Cancer	adult acute myeloid leukemia(adult AML)	7.85798
9651	GSE16015	GSM400690	Blood-Cancer	adult acute myeloid leukemia(adult AML)	7.86419
9652	GSE16015	GSM400691	Blood-Cancer	adult acute myeloid leukemia(adult AML)	7.71425
9653	GSE16015	GSM400692	Blood-Cancer	adult acute myeloid leukemia(adult AML)	7.33985
9654	GSE16015	GSM400693	Blood-Cancer	adult acute myeloid leukemia(adult AML)	6.98868
9655	GSE16015	GSM400694	Blood-Cancer	adult acute myeloid leukemia(adult AML)	7.97154
9656	GSE16015	GSM400695	Blood-Cancer	adult acute myeloid leukemia(adult AML)	7.98868
9657	GSE16015	GSM400696	Blood-Cancer	adult acute myeloid leukemia(adult AML)	7.66534
9658	GSE16015	GSM400697	Blood-Cancer	adult acute myeloid leukemia(adult AML)	6.76818
9659	GSE16015	GSM400698	Blood-Cancer	adult acute myeloid leukemia(adult AML)	7.44294
9660	GSE16015	GSM400699	Blood-Cancer	adult acute myeloid leukemia(adult AML)	7.49985
9661	GSE16015	GSM400700	Blood-Cancer	adult acute myeloid leukemia(adult AML)	7.96
9662	GSE16015	GSM400701	Blood-Cancer	adult acute myeloid leukemia(adult AML)	7.87036
9663	GSE16015	GSM400702	Blood-Cancer	adult acute myeloid leukemia(adult AML)	6.84549
9664	GSE16015	GSM400703	Blood-Cancer	adult acute myeloid leukemia(adult AML)	7.09803
9665	GSE16015	GSM400704	Blood-Cancer	adult acute myeloid leukemia(adult AML)	7.33985
9666	GSE16015	GSM400705	Blood-Cancer	adult acute myeloid leukemia(adult AML)	7.33985
9667	GSE16015	GSM400706	Blood-Cancer	adult acute myeloid leukemia(adult AML)	7.48382
9668	GSE16015	GSM400707	Blood-Cancer	adult acute myeloid leukemia(adult AML)	7.53916
9669	GSE16015	GSM400708	Blood-Cancer	adult acute myeloid leukemia(adult AML)	7.05528
9670	GSE16015	GSM400709	Blood-Cancer	adult acute myeloid leukemia(adult AML)	8.01681
9671	GSE16015	GSM400710	Blood-Cancer	adult acute myeloid leukemia(adult AML)	7.13955
9672	GSE16015	GSM400711	Blood-Cancer	adult acute myeloid leukemia(adult AML)	7.79442
9673	GSE16015	GSM400712	Blood-Cancer	adult acute myeloid leukemia(adult AML)	8.45943
9674	GSE16015	GSM400713	Blood-Cancer	adult acute myeloid leukemia(adult AML)	7.77479
9675	GSE16015	GSM400714	Blood-Cancer	adult acute myeloid leukemia(adult AML)	7.54689
9676	GSE16015	GSM400715	Blood-Cancer	adult acute myeloid leukemia(adult AML)	8.67243
9677	GSE16015	GSM400716	Blood-Cancer	adult acute myeloid leukemia(adult AML)	7.60733
9678	GSE16015	GSM400717	Blood-Cancer	adult acute myeloid leukemia(adult AML)	7.96578
9679	GSE16015	GSM400718	Blood-Cancer	adult acute myeloid leukemia(adult AML)	8.65464
9680	GSE16015	GSM400719	Blood-Cancer	adult acute myeloid leukemia(adult AML)	8.2384
9681	GSE16015	GSM400720	Blood-Cancer	adult acute myeloid leukemia(adult AML)	8.37504
9682	GSE16015	GSM400721	Blood-Cancer	adult acute myeloid leukemia(adult AML)	8.35315
9683	GSE16015	GSM400722	Blood-Cancer	adult acute myeloid leukemia(adult AML)	8.30834
9684	GSE16015	GSM400723	Blood-Cancer	adult acute myeloid leukemia(adult AML)	8.14466
9685	GSE16015	GSM400724	Blood-Cancer	adult acute myeloid leukemia(adult AML)	9.23122
9686	GSE16015	GSM400725	Blood-Cancer	adult acute myeloid leukemia(adult AML)	9.26444
9687	GSE16015	GSM400726	Blood-Cancer	adult acute myeloid leukemia(adult AML)	8.25267
9688	GSE16015	GSM400727	Blood-Cancer	adult acute myeloid leukemia(adult AML)	8.12412
9689	GSE16015	GSM400728	Blood-Cancer	adult acute myeloid leukemia(adult AML)	8.45121
9690	GSE16015	GSM400729	Blood-Cancer	adult acute myeloid leukemia(adult AML)	7.55459
9691	GSE16015	GSM400730	Blood-Cancer	adult acute myeloid leukemia(adult AML)	7.7211
9692	GSE16015	GSM400731	Blood-Cancer	adult acute myeloid leukemia(adult AML)	7.03342
9693	GSE16015	GSM400732	Blood-Cancer	adult acute myeloid leukemia(adult AML)	8.15482
9694	GSE16015	GSM400733	Blood-Cancer	adult acute myeloid leukemia(adult AML)	8.72792
9695	GSE16015	GSM400734	Blood-Cancer	adult acute myeloid leukemia(adult AML)	7.60733
9696	GSE16015	GSM400735	Blood-Cancer	adult acute myeloid leukemia(adult AML)	7.87036
9697	GSE16015	GSM400736	Blood-Cancer	adult acute myeloid leukemia(adult AML)	7.18982
9698	GSE16015	GSM400737	Blood-Cancer	adult acute myeloid leukemia(adult AML)	7.73471
9699	GSE16015	GSM400738	Blood-Cancer	adult acute myeloid leukemia(adult AML)	7.46761
9700	GSE16015	GSM400739	Blood-Cancer	adult acute myeloid leukemia(adult AML)	7.50779
9701	GSE16015	GSM400740	Blood-Cancer	adult acute myeloid leukemia(adult AML)	6.89482
9702	GSE16015	GSM400741	Blood-Cancer	adult acute myeloid leukemia(adult AML)	7.50779
9703	GSE16015	GSM400742	Blood-Cancer	adult acute myeloid leukemia(adult AML)	7.26679
9704	GSE16015	GSM400743	Blood-Cancer	adult acute myeloid leukemia(adult AML)	7.7211
9705	GSE16015	GSM400744	Blood-Cancer	adult acute myeloid leukemia(adult AML)	7.19967
9706	GSE16015	GSM400745	Blood-Cancer	adult acute myeloid leukemia(adult AML)	7.09803
9707	GSE16015	GSM400746	Blood-Cancer	adult acute myeloid leukemia(adult AML)	7.01123
9708	GSE16015	GSM400747	Blood-Cancer	adult acute myeloid leukemia(adult AML)	7.33092
9709	GSE16015	GSM400748	Blood-Cancer	adult acute myeloid leukemia(adult AML)	7.5157
9710	GSE16015	GSM400749	Blood-Cancer	adult acute myeloid leukemia(adult AML)	8.51175
9711	GSE16015	GSM400750	Blood-Cancer	adult acute myeloid leukemia(adult AML)	7.76818
9712	GSE16015	GSM400751	Blood-Cancer	adult acute myeloid leukemia(adult AML)	7.19967
9713	GSE16015	GSM400752	Blood-Cancer	adult acute myeloid leukemia(adult AML)	8.23362
9714	GSE16015	GSM400753	Blood-Cancer	adult acute myeloid leukemia(adult AML)	7.7879
9715	GSE16015	GSM400754	Blood-Cancer	adult acute myeloid leukemia(adult AML)	8.06609
9716	GSE16015	GSM400755	Blood-Cancer	adult acute myeloid leukemia(adult AML)	7.80736
9717	GSE16015	GSM400756	Blood-Cancer	adult acute myeloid leukemia(adult AML)	7.06609
9718	GSE16015	GSM400757	Blood-Cancer	adult acute myeloid leukemia(adult AML)	7.30378
9719	GSE16015	GSM400758	Blood-Cancer	adult acute myeloid leukemia(adult AML)	7.76818
9720	GSE16015	GSM400759	Blood-Cancer	adult acute myeloid leukemia(adult AML)	7.67948
9721	GSE16015	GSM400760	Blood-Cancer	adult acute myeloid leukemia(adult AML)	7.98299
9722	GSE16015	GSM400761	Blood-Cancer	adult acute myeloid leukemia(adult AML)	7.67243
9723	GSE16015	GSM400762	Blood-Cancer	adult acute myeloid leukemia(adult AML)	8.12928
9724	GSE16015	GSM400763	Blood-Cancer	adult acute myeloid leukemia(adult AML)	7.8009
9725	GSE16015	GSM400764	Blood-Cancer	adult acute myeloid leukemia(adult AML)	8.66888
9726	GSE16015	GSM400765	Blood-Cancer	adult acute myeloid leukemia(adult AML)	7.62205
9727	GSE16015	GSM400766	Blood-Cancer	adult acute myeloid leukemia(adult AML)	8.89785
9728	GSE16015	GSM400767	Blood-Cancer	adult acute myeloid leukemia(adult AML)	8.3837
9729	GSE16015	GSM400768	Blood-Cancer	adult acute myeloid leukemia(adult AML)	9.36194
9730	GSE16015	GSM400769	Blood-Cancer	adult acute myeloid leukemia(adult AML)	8.81378
9731	GSE16015	GSM400770	Blood-Cancer	adult acute myeloid leukemia(adult AML)	8.18488
9732	GSE16015	GSM400771	Blood-Cancer	adult acute myeloid leukemia(adult AML)	9.21917
9733	GSE16015	GSM400772	Blood-Cancer	adult acute myeloid leukemia(adult AML)	7.8009
9734	GSE16015	GSM400773	Blood-Cancer	adult acute myeloid leukemia(adult AML)	8.19476
9735	GSE16015	GSM400774	Blood-Cancer	adult acute myeloid leukemia(adult AML)	8.6865
9736	GSE16015	GSM400775	Blood-Cancer	adult acute myeloid leukemia(adult AML)	8.53916
9737	GSE16015	GSM400776	Blood-Cancer	adult acute myeloid leukemia(adult AML)	8.52356
9738	GSE16015	GSM400777	Blood-Cancer	adult acute myeloid leukemia(adult AML)	8.67243
9739	GSE16015	GSM400778	Blood-Cancer	adult acute myeloid leukemia(adult AML)	7.88874
9740	GSE16015	GSM400779	Blood-Cancer	adult acute myeloid leukemia(adult AML)	8.82972
9741	GSE16015	GSM400780	Blood-Cancer	adult acute myeloid leukemia(adult AML)	7.96
9742	GSE16015	GSM400781	Blood-Cancer	adult acute myeloid leukemia(adult AML)	8.72792
9743	GSE16015	GSM400782	Blood-Cancer	adult acute myeloid leukemia(adult AML)	8.40939
9744	GSE16015	GSM400783	Blood-Cancer	adult acute myeloid leukemia(adult AML)	8.71768
9745	GSE16015	GSM400784	Blood-Cancer	adult acute myeloid leukemia(adult AML)	8.23362
9746	GSE16015	GSM400785	Blood-Cancer	adult acute myeloid leukemia(adult AML)	7.64386
9747	GSE16015	GSM400786	Blood-Cancer	adult acute myeloid leukemia(adult AML)	7.34873
9748	GSE16015	GSM400787	Blood-Cancer	adult acute myeloid leukemia(adult AML)	7.29462
9749	GSE16015	GSM400788	Blood-Cancer	adult acute myeloid leukemia(adult AML)	7.9542
9750	GSE16015	GSM400789	Blood-Cancer	adult acute myeloid leukemia(adult AML)	6.40939
9751	GSE16015	GSM400790	Blood-Cancer	adult acute myeloid leukemia(adult AML)	8.50779
9752	GSE16015	GSM400791	Blood-Cancer	adult acute myeloid leukemia(adult AML)	8.97728
9753	GSE16015	GSM400792	Blood-Cancer	adult acute myeloid leukemia(adult AML)	8.53916
9754	GSE16015	GSM400793	Blood-Cancer	adult acute myeloid leukemia(adult AML)	7.91289
9755	GSE16015	GSM400794	Blood-Cancer	adult acute myeloid leukemia(adult AML)	8.81378
9818	GSE17061	GSM426801	Blood-Cancer	adult acute myeloid leukemia(adult AML)	8.07146
9819	GSE17061	GSM426802	Blood-Cancer	adult acute myeloid leukemia(adult AML)	7.7879
9820	GSE17061	GSM426803	Blood-Cancer	adult acute myeloid leukemia(adult AML)	8.12412
9821	GSE17061	GSM426804	Blood-Cancer	adult acute myeloid leukemia(adult AML)	8.21432
9822	GSE17061	GSM426805	Blood-Cancer	adult acute myeloid leukemia(adult AML)	8.64746
9823	GSE17061	GSM426806	Blood-Cancer	adult acute myeloid leukemia(adult AML)	7.70736
9824	GSE17061	GSM426807	Blood-Cancer	adult acute myeloid leukemia(adult AML)	7.54689
9825	GSE17061	GSM426808	Blood-Cancer	adult acute myeloid leukemia(adult AML)	8.13955
9826	GSE17061	GSM426809	Blood-Cancer	adult acute myeloid leukemia(adult AML)	7.65105
9827	GSE17061	GSM426810	Blood-Cancer	adult acute myeloid leukemia(adult AML)	7.44294
9828	GSE17061	GSM426811	Blood-Cancer	adult acute myeloid leukemia(adult AML)	8.61102
9829	GSE17061	GSM426812	Blood-Cancer	adult acute myeloid leukemia(adult AML)	7.67948
9830	GSE17061	GSM426813	Blood-Cancer	adult acute myeloid leukemia(adult AML)	7.87036
9831	GSE17061	GSM426814	Blood-Cancer	adult acute myeloid leukemia(adult AML)	8.86109
9832	GSE17061	GSM426815	Blood-Cancer	adult acute myeloid leukemia(adult AML)	8.29921
9833	GSE17061	GSM426816	Blood-Cancer	adult acute myeloid leukemia(adult AML)	8.8857
9834	GSE17061	GSM426817	Blood-Cancer	adult acute myeloid leukemia(adult AML)	9.15987
9835	GSE17061	GSM426818	Blood-Cancer	adult acute myeloid leukemia(adult AML)	9.03067
9836	GSE17061	GSM426819	Blood-Cancer	adult acute myeloid leukemia(adult AML)	8.21432
9837	GSE17061	GSM426820	Blood-Cancer	adult acute myeloid leukemia(adult AML)	8.06609
9838	GSE17061	GSM426821	Blood-Cancer	adult acute myeloid leukemia(adult AML)	7.67243
9839	GSE17061	GSM426822	Blood-Cancer	adult acute myeloid leukemia(adult AML)	7.87652
9840	GSE17061	GSM426823	Blood-Cancer	adult acute myeloid leukemia(adult AML)	7.7211
9841	GSE17061	GSM426824	Blood-Cancer	adult acute myeloid leukemia(adult AML)	7.45121
9842	GSE17061	GSM426825	Blood-Cancer	adult acute myeloid leukemia(adult AML)	7.50779
9843	GSE17061	GSM426826	Blood-Cancer	adult acute myeloid leukemia(adult AML)	7.78136
9844	GSE17061	GSM426827	Blood-Cancer	adult acute myeloid leukemia(adult AML)	7.49185
9845	GSE17061	GSM426828	Blood-Cancer	adult acute myeloid leukemia(adult AML)	7.45943
9846	GSE17061	GSM426829	Blood-Cancer	adult acute myeloid leukemia(adult AML)	8.02237
9847	GSE17061	GSM426830	Blood-Cancer	adult acute myeloid leukemia(adult AML)	8.17991
9848	GSE17061	GSM426831	Blood-Cancer	adult acute myeloid leukemia(adult AML)	7.17991
9849	GSE17061	GSM426832	Blood-Cancer	adult acute myeloid leukemia(adult AML)	7.97728
9850	GSE17061	GSM426833	Blood-Cancer	adult acute myeloid leukemia(adult AML)	8.54689
9851	GSE17061	GSM426834	Blood-Cancer	adult acute myeloid leukemia(adult AML)	8.28077
9852	GSE17061	GSM426835	Blood-Cancer	adult acute myeloid leukemia(adult AML)	7.71425
10382	GSE18018	GSM450663	Blood-Cancer	adult acute myeloid leukemia(adult AML)	7.7211
10383	GSE18018	GSM450664	Blood-Cancer	adult acute myeloid leukemia(adult AML)	7.86419
10384	GSE18018	GSM450665	Blood-Cancer	adult acute myeloid leukemia(adult AML)	7.71425
10385	GSE18018	GSM450666	Blood-Cancer	adult acute myeloid leukemia(adult AML)	6.98868
10386	GSE18018	GSM450667	Blood-Cancer	adult acute myeloid leukemia(adult AML)	8.15482
10387	GSE18018	GSM450668	Blood-Cancer	adult acute myeloid leukemia(adult AML)	8.72792
10388	GSE18018	GSM450669	Blood-Cancer	adult acute myeloid leukemia(adult AML)	7.34873
10389	GSE18018	GSM450670	Blood-Cancer	adult acute myeloid leukemia(adult AML)	7.73471
10390	GSE18018	GSM450671	Blood-Cancer	adult acute myeloid leukemia(adult AML)	7.46761
10391	GSE18018	GSM450672	Blood-Cancer	adult acute myeloid leukemia(adult AML)	7.29462
10392	GSE18018	GSM450673	Blood-Cancer	adult acute myeloid leukemia(adult AML)	7.50779
10393	GSE18018	GSM450674	Blood-Cancer	adult acute myeloid leukemia(adult AML)	6.89482
10394	GSE18018	GSM450675	Blood-Cancer	adult acute myeloid leukemia(adult AML)	7.50779
10395	GSE18018	GSM450676	Blood-Cancer	adult acute myeloid leukemia(adult AML)	7.9542
10396	GSE18018	GSM450677	Blood-Cancer	adult acute myeloid leukemia(adult AML)	7.7211
10397	GSE18018	GSM450678	Blood-Cancer	adult acute myeloid leukemia(adult AML)	7.19967
10398	GSE18018	GSM450679	Blood-Cancer	adult acute myeloid leukemia(adult AML)	7.09803
10399	GSE18018	GSM450680	Blood-Cancer	adult acute myeloid leukemia(adult AML)	7.01123
10400	GSE18018	GSM450681	Blood-Cancer	adult acute myeloid leukemia(adult AML)	7.05528
10401	GSE18018	GSM450682	Blood-Cancer	adult acute myeloid leukemia(adult AML)	7.33092
10402	GSE18018	GSM450683	Blood-Cancer	adult acute myeloid leukemia(adult AML)	7.5157
10403	GSE18018	GSM450684	Blood-Cancer	adult acute myeloid leukemia(adult AML)	6.40939
10404	GSE18018	GSM450685	Blood-Cancer	adult acute myeloid leukemia(adult AML)	8.50779
10405	GSE18018	GSM450686	Blood-Cancer	adult acute myeloid leukemia(adult AML)	8.51175
10406	GSE18018	GSM450687	Blood-Cancer	adult acute myeloid leukemia(adult AML)	7.19967
10407	GSE18018	GSM450688	Blood-Cancer	adult acute myeloid leukemia(adult AML)	8.06609
10408	GSE18018	GSM450689	Blood-Cancer	adult acute myeloid leukemia(adult AML)	7.06609
10409	GSE18018	GSM450690	Blood-Cancer	adult acute myeloid leukemia(adult AML)	7.30378
10410	GSE18018	GSM450691	Blood-Cancer	adult acute myeloid leukemia(adult AML)	7.76818
10411	GSE18018	GSM450692	Blood-Cancer	adult acute myeloid leukemia(adult AML)	7.67948
10412	GSE18018	GSM450693	Blood-Cancer	adult acute myeloid leukemia(adult AML)	7.67243
10413	GSE18018	GSM450694	Blood-Cancer	adult acute myeloid leukemia(adult AML)	7.8009
10414	GSE18018	GSM450695	Blood-Cancer	adult acute myeloid leukemia(adult AML)	8.97728
10415	GSE18018	GSM450696	Blood-Cancer	adult acute myeloid leukemia(adult AML)	8.89785
10416	GSE18018	GSM450697	Blood-Cancer	adult acute myeloid leukemia(adult AML)	9.36194
10417	GSE18018	GSM450698	Blood-Cancer	adult acute myeloid leukemia(adult AML)	8.81378
10418	GSE18018	GSM450699	Blood-Cancer	adult acute myeloid leukemia(adult AML)	7.96578
10419	GSE18018	GSM450700	Blood-Cancer	adult acute myeloid leukemia(adult AML)	8.19476
10420	GSE18018	GSM450701	Blood-Cancer	adult acute myeloid leukemia(adult AML)	8.53916
10421	GSE18018	GSM450702	Blood-Cancer	adult acute myeloid leukemia(adult AML)	8.52356
10422	GSE18018	GSM450703	Blood-Cancer	adult acute myeloid leukemia(adult AML)	8.67243
10423	GSE18018	GSM450704	Blood-Cancer	adult acute myeloid leukemia(adult AML)	7.88874
10424	GSE18018	GSM450705	Blood-Cancer	adult acute myeloid leukemia(adult AML)	8.82972
10425	GSE18018	GSM450706	Blood-Cancer	adult acute myeloid leukemia(adult AML)	8.91886
10426	GSE18018	GSM450707	Blood-Cancer	adult acute myeloid leukemia(adult AML)	7.91289
10427	GSE18018	GSM450708	Blood-Cancer	adult acute myeloid leukemia(adult AML)	9.26444
10428	GSE18018	GSM450709	Blood-Cancer	adult acute myeloid leukemia(adult AML)	8.81378
10429	GSE18018	GSM450710	Blood-Cancer	adult acute myeloid leukemia(adult AML)	8.45121
11468	GSE21261	GSM531600	Blood-Cancer	adult acute myeloid leukemia(adult AML)	7.59246
11469	GSE21261	GSM531601	Blood-Cancer	adult acute myeloid leukemia(adult AML)	6.37504
11470	GSE21261	GSM531602	Blood-Cancer	adult acute myeloid leukemia(adult AML)	8.16491
11471	GSE21261	GSM531603	Blood-Cancer	adult acute myeloid leukemia(adult AML)	8.04985
11472	GSE21261	GSM531604	Blood-Cancer	adult acute myeloid leukemia(adult AML)	8.59246
11473	GSE21261	GSM531605	Blood-Cancer	adult acute myeloid leukemia(adult AML)	7.16993
11474	GSE21261	GSM531606	Blood-Cancer	adult acute myeloid leukemia(adult AML)	8.05528
11475	GSE21261	GSM531607	Blood-Cancer	adult acute myeloid leukemia(adult AML)	7.42626
11476	GSE21261	GSM531608	Blood-Cancer	adult acute myeloid leukemia(adult AML)	9.69523
11477	GSE21261	GSM531609	Blood-Cancer	adult acute myeloid leukemia(adult AML)	9.17742
11478	GSE21261	GSM531610	Blood-Cancer	adult acute myeloid leukemia(adult AML)	9.34651
11479	GSE21261	GSM531611	Blood-Cancer	adult acute myeloid leukemia(adult AML)	9.07414
11480	GSE21261	GSM531612	Blood-Cancer	adult acute myeloid leukemia(adult AML)	8.81057
11481	GSE21261	GSM531613	Blood-Cancer	adult acute myeloid leukemia(adult AML)	9.67419
11482	GSE21261	GSM531614	Blood-Cancer	adult acute myeloid leukemia(adult AML)	8.79766
11483	GSE21261	GSM531615	Blood-Cancer	adult acute myeloid leukemia(adult AML)	7.49985
11484	GSE21261	GSM531616	Blood-Cancer	adult acute myeloid leukemia(adult AML)	7.7211
11485	GSE21261	GSM531617	Blood-Cancer	adult acute myeloid leukemia(adult AML)	7.36632
11486	GSE21261	GSM531618	Blood-Cancer	adult acute myeloid leukemia(adult AML)	7.39232
11487	GSE21261	GSM531619	Blood-Cancer	adult acute myeloid leukemia(adult AML)	7.77479
11488	GSE21261	GSM531620	Blood-Cancer	adult acute myeloid leukemia(adult AML)	7.66534
11489	GSE21261	GSM531621	Blood-Cancer	adult acute myeloid leukemia(adult AML)	7.86419
11490	GSE21261	GSM531622	Blood-Cancer	adult acute myeloid leukemia(adult AML)	7.71425
11491	GSE21261	GSM531623	Blood-Cancer	adult acute myeloid leukemia(adult AML)	7.33985
11492	GSE21261	GSM531624	Blood-Cancer	adult acute myeloid leukemia(adult AML)	6.98868
11493	GSE21261	GSM531625	Blood-Cancer	adult acute myeloid leukemia(adult AML)	7.97154
11494	GSE21261	GSM531626	Blood-Cancer	adult acute myeloid leukemia(adult AML)	7.98868
11495	GSE21261	GSM531627	Blood-Cancer	adult acute myeloid leukemia(adult AML)	7.86419
11496	GSE21261	GSM531628	Blood-Cancer	adult acute myeloid leukemia(adult AML)	7.03342
11497	GSE21261	GSM531629	Blood-Cancer	adult acute myeloid leukemia(adult AML)	7.56986
11498	GSE21261	GSM531630	Blood-Cancer	adult acute myeloid leukemia(adult AML)	8.37504
11499	GSE21261	GSM531631	Blood-Cancer	adult acute myeloid leukemia(adult AML)	7.22882
11500	GSE21261	GSM531632	Blood-Cancer	adult acute myeloid leukemia(adult AML)	8.15482
11501	GSE21261	GSM531633	Blood-Cancer	adult acute myeloid leukemia(adult AML)	7.76155
11502	GSE21261	GSM531634	Blood-Cancer	adult acute myeloid leukemia(adult AML)	8.17493
11503	GSE21261	GSM531635	Blood-Cancer	adult acute myeloid leukemia(adult AML)	7.34873
11504	GSE21261	GSM531636	Blood-Cancer	adult acute myeloid leukemia(adult AML)	7.22882
11505	GSE21261	GSM531637	Blood-Cancer	adult acute myeloid leukemia(adult AML)	7.09803
11506	GSE21261	GSM531638	Blood-Cancer	adult acute myeloid leukemia(adult AML)	7.73471
11507	GSE21261	GSM531639	Blood-Cancer	adult acute myeloid leukemia(adult AML)	7.87036
11508	GSE21261	GSM531640	Blood-Cancer	adult acute myeloid leukemia(adult AML)	7.46761
11509	GSE21261	GSM531641	Blood-Cancer	adult acute myeloid leukemia(adult AML)	7.29462
11510	GSE21261	GSM531642	Blood-Cancer	adult acute myeloid leukemia(adult AML)	7.50779
11511	GSE21261	GSM531643	Blood-Cancer	adult acute myeloid leukemia(adult AML)	7.09803
11512	GSE21261	GSM531644	Blood-Cancer	adult acute myeloid leukemia(adult AML)	6.89482
11513	GSE21261	GSM531645	Blood-Cancer	adult acute myeloid leukemia(adult AML)	7.50779
11514	GSE21261	GSM531646	Blood-Cancer	adult acute myeloid leukemia(adult AML)	7.9542
11515	GSE21261	GSM531647	Blood-Cancer	adult acute myeloid leukemia(adult AML)	7.7211
11516	GSE21261	GSM531648	Blood-Cancer	adult acute myeloid leukemia(adult AML)	7.20945
11517	GSE21261	GSM531649	Blood-Cancer	adult acute myeloid leukemia(adult AML)	7.33092
11518	GSE21261	GSM531650	Blood-Cancer	adult acute myeloid leukemia(adult AML)	7.09803
11519	GSE21261	GSM531651	Blood-Cancer	adult acute myeloid leukemia(adult AML)	7.07682
11520	GSE21261	GSM531652	Blood-Cancer	adult acute myeloid leukemia(adult AML)	7.01123
11521	GSE21261	GSM531653	Blood-Cancer	adult acute myeloid leukemia(adult AML)	7.04439
11522	GSE21261	GSM531654	Blood-Cancer	adult acute myeloid leukemia(adult AML)	7.88264
11523	GSE21261	GSM531655	Blood-Cancer	adult acute myeloid leukemia(adult AML)	7.19967
11524	GSE21261	GSM531656	Blood-Cancer	adult acute myeloid leukemia(adult AML)	7.33092
11525	GSE21261	GSM531657	Blood-Cancer	adult acute myeloid leukemia(adult AML)	7.5157
11526	GSE21261	GSM531658	Blood-Cancer	adult acute myeloid leukemia(adult AML)	6.39232
11527	GSE21261	GSM531659	Blood-Cancer	adult acute myeloid leukemia(adult AML)	8.50779
11528	GSE21261	GSM531660	Blood-Cancer	adult acute myeloid leukemia(adult AML)	7.59991
11529	GSE21261	GSM531661	Blood-Cancer	adult acute myeloid leukemia(adult AML)	8.08746
11530	GSE21261	GSM531662	Blood-Cancer	adult acute myeloid leukemia(adult AML)	7.71425
11531	GSE21261	GSM531663	Blood-Cancer	adult acute myeloid leukemia(adult AML)	8.51175
11532	GSE21261	GSM531664	Blood-Cancer	adult acute myeloid leukemia(adult AML)	7.19967
11533	GSE21261	GSM531665	Blood-Cancer	adult acute myeloid leukemia(adult AML)	8.06609
11534	GSE21261	GSM531666	Blood-Cancer	adult acute myeloid leukemia(adult AML)	7.06609
11535	GSE21261	GSM531667	Blood-Cancer	adult acute myeloid leukemia(adult AML)	7.30378
11536	GSE21261	GSM531668	Blood-Cancer	adult acute myeloid leukemia(adult AML)	7.50779
11537	GSE21261	GSM531669	Blood-Cancer	adult acute myeloid leukemia(adult AML)	7.76818
11538	GSE21261	GSM531670	Blood-Cancer	adult acute myeloid leukemia(adult AML)	7.67948
11539	GSE21261	GSM531671	Blood-Cancer	adult acute myeloid leukemia(adult AML)	7.79442
11540	GSE21261	GSM531672	Blood-Cancer	adult acute myeloid leukemia(adult AML)	7.67243
11541	GSE21261	GSM531673	Blood-Cancer	adult acute myeloid leukemia(adult AML)	7.77479
11542	GSE21261	GSM531674	Blood-Cancer	adult acute myeloid leukemia(adult AML)	7.79442
11543	GSE21261	GSM531675	Blood-Cancer	adult acute myeloid leukemia(adult AML)	7.54689
11544	GSE21261	GSM531676	Blood-Cancer	adult acute myeloid leukemia(adult AML)	8.97728
11545	GSE21261	GSM531677	Blood-Cancer	adult acute myeloid leukemia(adult AML)	8.89785
11546	GSE21261	GSM531678	Blood-Cancer	adult acute myeloid leukemia(adult AML)	9.36194
11547	GSE21261	GSM531679	Blood-Cancer	adult acute myeloid leukemia(adult AML)	8.81378
11548	GSE21261	GSM531680	Blood-Cancer	adult acute myeloid leukemia(adult AML)	7.96578
11549	GSE21261	GSM531681	Blood-Cancer	adult acute myeloid leukemia(adult AML)	8.19476
11550	GSE21261	GSM531682	Blood-Cancer	adult acute myeloid leukemia(adult AML)	8.53916
11551	GSE21261	GSM531683	Blood-Cancer	adult acute myeloid leukemia(adult AML)	8.35315
11552	GSE21261	GSM531684	Blood-Cancer	adult acute myeloid leukemia(adult AML)	8.30378
11553	GSE21261	GSM531685	Blood-Cancer	adult acute myeloid leukemia(adult AML)	8.71768
11554	GSE21261	GSM531686	Blood-Cancer	adult acute myeloid leukemia(adult AML)	8.67243
11555	GSE21261	GSM531687	Blood-Cancer	adult acute myeloid leukemia(adult AML)	7.88874
11556	GSE21261	GSM531688	Blood-Cancer	adult acute myeloid leukemia(adult AML)	8.82972
11557	GSE21261	GSM531689	Blood-Cancer	adult acute myeloid leukemia(adult AML)	8.91886
11558	GSE21261	GSM531690	Blood-Cancer	adult acute myeloid leukemia(adult AML)	7.91289
11559	GSE21261	GSM531691	Blood-Cancer	adult acute myeloid leukemia(adult AML)	9.26444
11560	GSE21261	GSM531692	Blood-Cancer	adult acute myeloid leukemia(adult AML)	8.12412
11561	GSE21261	GSM531693	Blood-Cancer	adult acute myeloid leukemia(adult AML)	8.81378
11562	GSE21261	GSM531694	Blood-Cancer	adult acute myeloid leukemia(adult AML)	8.44708
11563	GSE21261	GSM531695	Blood-Cancer	adult acute myeloid leukemia(adult AML)	7.55459
11735	GSE22845	GSM564609	Blood-Cancer	adult acute myeloid leukemia(adult AML)	7.9542
11736	GSE22845	GSM564610	Blood-Cancer	adult acute myeloid leukemia(adult AML)	8.30834
11737	GSE22845	GSM564611	Blood-Cancer	adult acute myeloid leukemia(adult AML)	7.50779
11738	GSE22845	GSM564612	Blood-Cancer	adult acute myeloid leukemia(adult AML)	7.25739
11739	GSE22845	GSM564613	Blood-Cancer	adult acute myeloid leukemia(adult AML)	7.22882
11740	GSE22845	GSM564614	Blood-Cancer	adult acute myeloid leukemia(adult AML)	8.97154
11741	GSE22845	GSM564615	Blood-Cancer	adult acute myeloid leukemia(adult AML)	8.60733
11742	GSE22845	GSM564616	Blood-Cancer	adult acute myeloid leukemia(adult AML)	8.13955
11743	GSE22845	GSM564617	Blood-Cancer	adult acute myeloid leukemia(adult AML)	6.72792
11744	GSE22845	GSM564618	Blood-Cancer	adult acute myeloid leukemia(adult AML)	8.42627
11745	GSE22845	GSM564619	Blood-Cancer	adult acute myeloid leukemia(adult AML)	7.96
11746	GSE22845	GSM564620	Blood-Cancer	adult acute myeloid leukemia(adult AML)	8.10852
11747	GSE22845	GSM564621	Blood-Cancer	adult acute myeloid leukemia(adult AML)	7.67243
11748	GSE22845	GSM564622	Blood-Cancer	adult acute myeloid leukemia(adult AML)	8.50383
11749	GSE22845	GSM564623	Blood-Cancer	adult acute myeloid leukemia(adult AML)	7.62936
11750	GSE22845	GSM564624	Blood-Cancer	adult acute myeloid leukemia(adult AML)	8.05528
11751	GSE22845	GSM564625	Blood-Cancer	adult acute myeloid leukemia(adult AML)	7.73471
11752	GSE22845	GSM564626	Blood-Cancer	adult acute myeloid leukemia(adult AML)	8.31288
11753	GSE22845	GSM564627	Blood-Cancer	adult acute myeloid leukemia(adult AML)	7.70736
11754	GSE22845	GSM564628	Blood-Cancer	adult acute myeloid leukemia(adult AML)	7.14975
11755	GSE22845	GSM564629	Blood-Cancer	adult acute myeloid leukemia(adult AML)	7.24793
11756	GSE22845	GSM564630	Blood-Cancer	adult acute myeloid leukemia(adult AML)	7.2854
11757	GSE22845	GSM564631	Blood-Cancer	adult acute myeloid leukemia(adult AML)	7.98299
11758	GSE22845	GSM564632	Blood-Cancer	adult acute myeloid leukemia(adult AML)	7.93074
11759	GSE22845	GSM564633	Blood-Cancer	adult acute myeloid leukemia(adult AML)	8.79766
11760	GSE22845	GSM564634	Blood-Cancer	adult acute myeloid leukemia(adult AML)	7.97728
11761	GSE22845	GSM564635	Blood-Cancer	adult acute myeloid leukemia(adult AML)	8.60733
11762	GSE22845	GSM564636	Blood-Cancer	adult acute myeloid leukemia(adult AML)	7.31288
11763	GSE22845	GSM564637	Blood-Cancer	adult acute myeloid leukemia(adult AML)	8.46353
11764	GSE22845	GSM564638	Blood-Cancer	adult acute myeloid leukemia(adult AML)	7.69349
11765	GSE22845	GSM564639	Blood-Cancer	adult acute myeloid leukemia(adult AML)	8.07682
11766	GSE22845	GSM564640	Blood-Cancer	adult acute myeloid leukemia(adult AML)	7.59246
11767	GSE22845	GSM564641	Blood-Cancer	adult acute myeloid leukemia(adult AML)	7.62205
11768	GSE22845	GSM564642	Blood-Cancer	adult acute myeloid leukemia(adult AML)	7.24793
11769	GSE22845	GSM564643	Blood-Cancer	adult acute myeloid leukemia(adult AML)	8.20945
11770	GSE22845	GSM564644	Blood-Cancer	adult acute myeloid leukemia(adult AML)	7.8392
11771	GSE22845	GSM564645	Blood-Cancer	adult acute myeloid leukemia(adult AML)	7.32193
11772	GSE22845	GSM564646	Blood-Cancer	adult acute myeloid leukemia(adult AML)	8.27612
11773	GSE22845	GSM564647	Blood-Cancer	adult acute myeloid leukemia(adult AML)	7.86419
11774	GSE22845	GSM564648	Blood-Cancer	adult acute myeloid leukemia(adult AML)	8.36632
11775	GSE22845	GSM564649	Blood-Cancer	adult acute myeloid leukemia(adult AML)	8.15987
11776	GSE22845	GSM564650	Blood-Cancer	adult acute myeloid leukemia(adult AML)	7.6865
11777	GSE22845	GSM564651	Blood-Cancer	adult acute myeloid leukemia(adult AML)	9.12928
11778	GSE22845	GSM564652	Blood-Cancer	adult acute myeloid leukemia(adult AML)	8.26679
11779	GSE22845	GSM564653	Blood-Cancer	adult acute myeloid leukemia(adult AML)	8.42627
11780	GSE22845	GSM564654	Blood-Cancer	adult acute myeloid leukemia(adult AML)	8.71425
11781	GSE22845	GSM564655	Blood-Cancer	adult acute myeloid leukemia(adult AML)	9.07949
11782	GSE22845	GSM564656	Blood-Cancer	adult acute myeloid leukemia(adult AML)	8.79766
11783	GSE22845	GSM564657	Blood-Cancer	adult acute myeloid leukemia(adult AML)	8.50383
11784	GSE22845	GSM564658	Blood-Cancer	adult acute myeloid leukemia(adult AML)	7.84549
11785	GSE22845	GSM564659	Blood-Cancer	adult acute myeloid leukemia(adult AML)	7.89482
11786	GSE22845	GSM564660	Blood-Cancer	adult acute myeloid leukemia(adult AML)	7.70736
11787	GSE22845	GSM564661	Blood-Cancer	adult acute myeloid leukemia(adult AML)	8.224
11788	GSE22845	GSM564662	Blood-Cancer	adult acute myeloid leukemia(adult AML)	8.32643
11789	GSE22845	GSM564663	Blood-Cancer	adult acute myeloid leukemia(adult AML)	7.65105
11790	GSE22845	GSM564664	Blood-Cancer	adult acute myeloid leukemia(adult AML)	8.49985
11791	GSE22845	GSM564665	Blood-Cancer	adult acute myeloid leukemia(adult AML)	8.38802
11792	GSE22845	GSM564666	Blood-Cancer	adult acute myeloid leukemia(adult AML)	7.8009
11793	GSE22845	GSM564667	Blood-Cancer	adult acute myeloid leukemia(adult AML)	7.82018
11794	GSE22845	GSM564668	Blood-Cancer	adult acute myeloid leukemia(adult AML)	9.13443
11795	GSE22845	GSM564669	Blood-Cancer	adult acute myeloid leukemia(adult AML)	8.62571
11796	GSE22845	GSM564670	Blood-Cancer	adult acute myeloid leukemia(adult AML)	7.65105
11797	GSE22845	GSM564671	Blood-Cancer	adult acute myeloid leukemia(adult AML)	9.28077
11798	GSE22845	GSM564672	Blood-Cancer	adult acute myeloid leukemia(adult AML)	8.02237
11799	GSE22845	GSM564673	Blood-Cancer	adult acute myeloid leukemia(adult AML)	9.15987
11800	GSE22845	GSM564674	Blood-Cancer	adult acute myeloid leukemia(adult AML)	7.39232
11801	GSE22845	GSM564675	Blood-Cancer	adult acute myeloid leukemia(adult AML)	8.16491
11802	GSE22845	GSM564676	Blood-Cancer	adult acute myeloid leukemia(adult AML)	7.77479
11803	GSE22845	GSM564677	Blood-Cancer	adult acute myeloid leukemia(adult AML)	8.83605
11804	GSE22845	GSM564678	Blood-Cancer	adult acute myeloid leukemia(adult AML)	7.65105
11805	GSE22845	GSM564679	Blood-Cancer	adult acute myeloid leukemia(adult AML)	7.32193
11806	GSE22845	GSM564680	Blood-Cancer	adult acute myeloid leukemia(adult AML)	8.52356
11807	GSE22845	GSM564681	Blood-Cancer	adult acute myeloid leukemia(adult AML)	8.21432
11808	GSE22845	GSM564682	Blood-Cancer	adult acute myeloid leukemia(adult AML)	7.83289
11809	GSE22845	GSM564683	Blood-Cancer	adult acute myeloid leukemia(adult AML)	8.36194
11810	GSE22845	GSM564684	Blood-Cancer	adult acute myeloid leukemia(adult AML)	8.92481
11811	GSE22845	GSM564685	Blood-Cancer	adult acute myeloid leukemia(adult AML)	7.34873
11812	GSE22845	GSM564686	Blood-Cancer	adult acute myeloid leukemia(adult AML)	8.16491
11813	GSE22845	GSM564687	Blood-Cancer	adult acute myeloid leukemia(adult AML)	7.90087
11814	GSE22845	GSM564688	Blood-Cancer	adult acute myeloid leukemia(adult AML)	8.37069
11815	GSE22845	GSM564689	Blood-Cancer	adult acute myeloid leukemia(adult AML)	8.09803
11816	GSE22845	GSM564690	Blood-Cancer	adult acute myeloid leukemia(adult AML)	7.98299
11817	GSE22845	GSM564691	Blood-Cancer	adult acute myeloid leukemia(adult AML)	8.15482
11818	GSE22845	GSM564692	Blood-Cancer	adult acute myeloid leukemia(adult AML)	8.33092
11819	GSE22845	GSM564693	Blood-Cancer	adult acute myeloid leukemia(adult AML)	8.84235
11820	GSE22845	GSM564694	Blood-Cancer	adult acute myeloid leukemia(adult AML)	7.9542
11821	GSE22845	GSM564695	Blood-Cancer	adult acute myeloid leukemia(adult AML)	8.35755
11822	GSE22845	GSM564696	Blood-Cancer	adult acute myeloid leukemia(adult AML)	8.18982
11823	GSE22845	GSM564697	Blood-Cancer	adult acute myeloid leukemia(adult AML)	7.70044
11824	GSE22845	GSM564698	Blood-Cancer	adult acute myeloid leukemia(adult AML)	8.53916
11825	GSE22845	GSM564699	Blood-Cancer	adult acute myeloid leukemia(adult AML)	8.2384
11826	GSE22845	GSM564700	Blood-Cancer	adult acute myeloid leukemia(adult AML)	8.00563
11827	GSE22845	GSM564701	Blood-Cancer	adult acute myeloid leukemia(adult AML)	7.50779
11828	GSE22845	GSM564702	Blood-Cancer	adult acute myeloid leukemia(adult AML)	8.92184
11829	GSE22845	GSM564703	Blood-Cancer	adult acute myeloid leukemia(adult AML)	8.15482
11830	GSE22845	GSM564704	Blood-Cancer	adult acute myeloid leukemia(adult AML)	8.29921
11831	GSE22845	GSM564705	Blood-Cancer	adult acute myeloid leukemia(adult AML)	8.16992
11832	GSE22845	GSM564706	Blood-Cancer	adult acute myeloid leukemia(adult AML)	7.70044
11833	GSE22845	GSM564707	Blood-Cancer	adult acute myeloid leukemia(adult AML)	7.77479
11834	GSE22845	GSM564708	Blood-Cancer	adult acute myeloid leukemia(adult AML)	7.76155
11835	GSE22845	GSM564709	Blood-Cancer	adult acute myeloid leukemia(adult AML)	8.90689
11836	GSE22845	GSM564710	Blood-Cancer	adult acute myeloid leukemia(adult AML)	7.74147
11837	GSE22845	GSM564711	Blood-Cancer	adult acute myeloid leukemia(adult AML)	8.02237
11838	GSE22845	GSM564712	Blood-Cancer	adult acute myeloid leukemia(adult AML)	8.42206
11839	GSE22845	GSM564713	Blood-Cancer	adult acute myeloid leukemia(adult AML)	8.42206
11840	GSE22845	GSM564714	Blood-Cancer	adult acute myeloid leukemia(adult AML)	7.01123
11841	GSE22845	GSM564715	Blood-Cancer	adult acute myeloid leukemia(adult AML)	7.98868
11842	GSE22845	GSM564716	Blood-Cancer	adult acute myeloid leukemia(adult AML)	8.44294
11843	GSE22845	GSM564717	Blood-Cancer	adult acute myeloid leukemia(adult AML)	7.80736
11844	GSE22845	GSM564718	Blood-Cancer	adult acute myeloid leukemia(adult AML)	7.82655
11845	GSE22845	GSM564719	Blood-Cancer	adult acute myeloid leukemia(adult AML)	7.57743
11846	GSE22845	GSM564720	Blood-Cancer	adult acute myeloid leukemia(adult AML)	7.57743
11847	GSE22845	GSM564721	Blood-Cancer	adult acute myeloid leukemia(adult AML)	7.69349
11848	GSE22845	GSM564722	Blood-Cancer	adult acute myeloid leukemia(adult AML)	7.2384
11849	GSE22845	GSM564723	Blood-Cancer	adult acute myeloid leukemia(adult AML)	7.20945
11850	GSE22845	GSM564724	Blood-Cancer	adult acute myeloid leukemia(adult AML)	9.27612
11851	GSE22845	GSM564725	Blood-Cancer	adult acute myeloid leukemia(adult AML)	9.48583
11852	GSE22845	GSM564726	Blood-Cancer	adult acute myeloid leukemia(adult AML)	8.17493
11853	GSE22845	GSM564727	Blood-Cancer	adult acute myeloid leukemia(adult AML)	7.9542
11854	GSE22845	GSM564728	Blood-Cancer	adult acute myeloid leukemia(adult AML)	7.82655
11855	GSE22845	GSM564729	Blood-Cancer	adult acute myeloid leukemia(adult AML)	8.45121
11856	GSE22845	GSM564730	Blood-Cancer	adult acute myeloid leukemia(adult AML)	8.11894
11857	GSE22845	GSM564731	Blood-Cancer	adult acute myeloid leukemia(adult AML)	7.70736
11858	GSE22845	GSM564732	Blood-Cancer	adult acute myeloid leukemia(adult AML)	7.75489
11859	GSE22845	GSM564733	Blood-Cancer	adult acute myeloid leukemia(adult AML)	8.56605
11860	GSE22845	GSM564734	Blood-Cancer	adult acute myeloid leukemia(adult AML)	7.82655
11861	GSE22845	GSM564735	Blood-Cancer	adult acute myeloid leukemia(adult AML)	7.74819
11862	GSE22845	GSM564736	Blood-Cancer	adult acute myeloid leukemia(adult AML)	9.02791
11863	GSE22845	GSM564737	Blood-Cancer	adult acute myeloid leukemia(adult AML)	8.30378
11864	GSE22845	GSM564738	Blood-Cancer	adult acute myeloid leukemia(adult AML)	8.09803
11865	GSE22845	GSM564739	Blood-Cancer	adult acute myeloid leukemia(adult AML)	7.98868
11866	GSE22845	GSM564740	Blood-Cancer	adult acute myeloid leukemia(adult AML)	8.12412
11867	GSE22845	GSM564741	Blood-Cancer	adult acute myeloid leukemia(adult AML)	8.47978
11868	GSE22845	GSM564742	Blood-Cancer	adult acute myeloid leukemia(adult AML)	7.30378
11869	GSE22845	GSM564743	Blood-Cancer	adult acute myeloid leukemia(adult AML)	7.40088
11870	GSE22845	GSM564744	Blood-Cancer	adult acute myeloid leukemia(adult AML)	7.60733
11871	GSE22845	GSM564745	Blood-Cancer	adult acute myeloid leukemia(adult AML)	7.62205
11872	GSE22845	GSM564746	Blood-Cancer	adult acute myeloid leukemia(adult AML)	7.33985
11873	GSE22845	GSM564747	Blood-Cancer	adult acute myeloid leukemia(adult AML)	7.89482
11874	GSE22845	GSM564748	Blood-Cancer	adult acute myeloid leukemia(adult AML)	8.33092
11875	GSE22845	GSM564749	Blood-Cancer	adult acute myeloid leukemia(adult AML)	7.03342
11876	GSE22845	GSM564750	Blood-Cancer	adult acute myeloid leukemia(adult AML)	8.55459
11877	GSE22845	GSM564751	Blood-Cancer	adult acute myeloid leukemia(adult AML)	7.64386
11878	GSE22845	GSM564752	Blood-Cancer	adult acute myeloid leukemia(adult AML)	7.63663
11879	GSE22845	GSM564753	Blood-Cancer	adult acute myeloid leukemia(adult AML)	7.43463
11880	GSE22845	GSM564754	Blood-Cancer	adult acute myeloid leukemia(adult AML)	7.96
11881	GSE22845	GSM564755	Blood-Cancer	adult acute myeloid leukemia(adult AML)	8.12412
11882	GSE22845	GSM564756	Blood-Cancer	adult acute myeloid leukemia(adult AML)	8.49985
11883	GSE22845	GSM564757	Blood-Cancer	adult acute myeloid leukemia(adult AML)	7.42626
11884	GSE22845	GSM564758	Blood-Cancer	adult acute myeloid leukemia(adult AML)	7.88264
11885	GSE22845	GSM564759	Blood-Cancer	adult acute myeloid leukemia(adult AML)	7.2854
11886	GSE22845	GSM564760	Blood-Cancer	adult acute myeloid leukemia(adult AML)	8.53916
11887	GSE22845	GSM564761	Blood-Cancer	adult acute myeloid leukemia(adult AML)	7.90689
11888	GSE22845	GSM564762	Blood-Cancer	adult acute myeloid leukemia(adult AML)	8.03892
12702	GSE30442	GSM755001	Blood-Cancer	adult acute myeloid leukemia(adult AML)	8.98584
12703	GSE30442	GSM755002	Blood-Cancer	adult acute myeloid leukemia(adult AML)	9.43671
12704	GSE30442	GSM755003	Blood-Cancer	adult acute myeloid leukemia(adult AML)	8.83605
12705	GSE30442	GSM755004	Blood-Cancer	adult acute myeloid leukemia(adult AML)	8.19476
12706	GSE30442	GSM755005	Blood-Cancer	adult acute myeloid leukemia(adult AML)	9.09803
12707	GSE30442	GSM755006	Blood-Cancer	adult acute myeloid leukemia(adult AML)	8.77479
12708	GSE30442	GSM755007	Blood-Cancer	adult acute myeloid leukemia(adult AML)	8.37504
12709	GSE30442	GSM755008	Blood-Cancer	adult acute myeloid leukemia(adult AML)	8.62571
12710	GSE30442	GSM755009	Blood-Cancer	adult acute myeloid leukemia(adult AML)	8.18488
12711	GSE30442	GSM755010	Blood-Cancer	adult acute myeloid leukemia(adult AML)	9.05799
12712	GSE30442	GSM755011	Blood-Cancer	adult acute myeloid leukemia(adult AML)	8.59991
12713	GSE30442	GSM755024	Blood-Cancer	adult acute myeloid leukemia(adult AML)	9.06609
12746	GSE30903	GSM766225	Blood-Cancer	adult acute myeloid leukemia(adult AML)	8.12928
12747	GSE30903	GSM766227	Blood-Cancer	adult acute myeloid leukemia(adult AML)	7.37504
12748	GSE30903	GSM766229	Blood-Cancer	adult acute myeloid leukemia(adult AML)	8.10852
12749	GSE30903	GSM766231	Blood-Cancer	adult acute myeloid leukemia(adult AML)	8.14466
12750	GSE30903	GSM766233	Blood-Cancer	adult acute myeloid leukemia(adult AML)	8.12928
12751	GSE30903	GSM766235	Blood-Cancer	adult acute myeloid leukemia(adult AML)	8.24317
12752	GSE30903	GSM766237	Blood-Cancer	adult acute myeloid leukemia(adult AML)	8.16992
12753	GSE30903	GSM766239	Blood-Cancer	adult acute myeloid leukemia(adult AML)	7.97728
12754	GSE30903	GSM766241	Blood-Cancer	adult acute myeloid leukemia(adult AML)	7.75489
12755	GSE30903	GSM766243	Blood-Cancer	adult acute myeloid leukemia(adult AML)	7.98868
12756	GSE30903	GSM766245	Blood-Cancer	adult acute myeloid leukemia(adult AML)	7.77479
12757	GSE30903	GSM766247	Blood-Cancer	adult acute myeloid leukemia(adult AML)	9.18239
13560	GSE33223	GSM822482	Blood-Cancer	adult acute myeloid leukemia(adult AML)	8.69349
13561	GSE33223	GSM822483	Blood-Cancer	adult acute myeloid leukemia(adult AML)	8.18982
13562	GSE33223	GSM822484	Blood-Cancer	adult acute myeloid leukemia(adult AML)	8.76487
13563	GSE33223	GSM822485	Blood-Cancer	adult acute myeloid leukemia(adult AML)	9.46557
13564	GSE33223	GSM822486	Blood-Cancer	adult acute myeloid leukemia(adult AML)	9
13565	GSE33223	GSM822487	Blood-Cancer	adult acute myeloid leukemia(adult AML)	8.6865
13566	GSE33223	GSM822488	Blood-Cancer	adult acute myeloid leukemia(adult AML)	8.3837
13567	GSE33223	GSM822489	Blood-Cancer	adult acute myeloid leukemia(adult AML)	8.76487
13568	GSE33223	GSM822490	Blood-Cancer	adult acute myeloid leukemia(adult AML)	9.32868
13569	GSE33223	GSM822491	Blood-Cancer	adult acute myeloid leukemia(adult AML)	9.04712
13570	GSE33223	GSM822492	Blood-Cancer	adult acute myeloid leukemia(adult AML)	9.9571
13675	GSE34733	GSM854186	Blood-Cancer	adult acute myeloid leukemia(adult AML)	8.83605
13676	GSE34733	GSM854187	Blood-Cancer	adult acute myeloid leukemia(adult AML)	7.70044
13677	GSE34733	GSM854188	Blood-Cancer	adult acute myeloid leukemia(adult AML)	8.77479
13678	GSE34733	GSM854189	Blood-Cancer	adult acute myeloid leukemia(adult AML)	9.06878
13679	GSE34733	GSM854190	Blood-Cancer	adult acute myeloid leukemia(adult AML)	8.62571
13680	GSE34733	GSM854191	Blood-Cancer	adult acute myeloid leukemia(adult AML)	9.05799
13681	GSE34733	GSM854192	Blood-Cancer	adult acute myeloid leukemia(adult AML)	8.98584
13682	GSE34733	GSM854193	Blood-Cancer	adult acute myeloid leukemia(adult AML)	8.18488
13683	GSE34733	GSM854194	Blood-Cancer	adult acute myeloid leukemia(adult AML)	9.43671
13684	GSE34733	GSM854195	Blood-Cancer	adult acute myeloid leukemia(adult AML)	8.19476
13946	GSE37642	GSM924440	Blood-Cancer	adult acute myeloid leukemia(adult AML)	8.24317
13947	GSE37642	GSM924441	Blood-Cancer	adult acute myeloid leukemia(adult AML)	7.36632
13948	GSE37642	GSM924442	Blood-Cancer	adult acute myeloid leukemia(adult AML)	6.78136
13949	GSE37642	GSM924443	Blood-Cancer	adult acute myeloid leukemia(adult AML)	7.10852
13950	GSE37642	GSM924444	Blood-Cancer	adult acute myeloid leukemia(adult AML)	6.9542
13951	GSE37642	GSM924445	Blood-Cancer	adult acute myeloid leukemia(adult AML)	7.50779
13952	GSE37642	GSM924446	Blood-Cancer	adult acute myeloid leukemia(adult AML)	7.62205
13953	GSE37642	GSM924447	Blood-Cancer	adult acute myeloid leukemia(adult AML)	7.96
13954	GSE37642	GSM924448	Blood-Cancer	adult acute myeloid leukemia(adult AML)	8.24317
13955	GSE37642	GSM924449	Blood-Cancer	adult acute myeloid leukemia(adult AML)	8.00563
13956	GSE37642	GSM924450	Blood-Cancer	adult acute myeloid leukemia(adult AML)	7.7879
13957	GSE37642	GSM924451	Blood-Cancer	adult acute myeloid leukemia(adult AML)	8.35315
13958	GSE37642	GSM924452	Blood-Cancer	adult acute myeloid leukemia(adult AML)	7.98299
13959	GSE37642	GSM924453	Blood-Cancer	adult acute myeloid leukemia(adult AML)	7.87036
13960	GSE37642	GSM924454	Blood-Cancer	adult acute myeloid leukemia(adult AML)	7.20945
13961	GSE37642	GSM924455	Blood-Cancer	adult acute myeloid leukemia(adult AML)	8.10329
13962	GSE37642	GSM924456	Blood-Cancer	adult acute myeloid leukemia(adult AML)	7.63663
13963	GSE37642	GSM924457	Blood-Cancer	adult acute myeloid leukemia(adult AML)	6.74147
13964	GSE37642	GSM924458	Blood-Cancer	adult acute myeloid leukemia(adult AML)	7.75489
13965	GSE37642	GSM924459	Blood-Cancer	adult acute myeloid leukemia(adult AML)	8.03892
13966	GSE37642	GSM924460	Blood-Cancer	adult acute myeloid leukemia(adult AML)	7.63663
13967	GSE37642	GSM924461	Blood-Cancer	adult acute myeloid leukemia(adult AML)	8.07146
13968	GSE37642	GSM924462	Blood-Cancer	adult acute myeloid leukemia(adult AML)	6.37504
13969	GSE37642	GSM924463	Blood-Cancer	adult acute myeloid leukemia(adult AML)	7.85175
13970	GSE37642	GSM924464	Blood-Cancer	adult acute myeloid leukemia(adult AML)	7.76818
13971	GSE37642	GSM924465	Blood-Cancer	adult acute myeloid leukemia(adult AML)	8.60363
13972	GSE37642	GSM924466	Blood-Cancer	adult acute myeloid leukemia(adult AML)	7.77479
13973	GSE37642	GSM924467	Blood-Cancer	adult acute myeloid leukemia(adult AML)	6.64386
13974	GSE37642	GSM924468	Blood-Cancer	adult acute myeloid leukemia(adult AML)	7.07682
13975	GSE37642	GSM924469	Blood-Cancer	adult acute myeloid leukemia(adult AML)	8.29921
13976	GSE37642	GSM924470	Blood-Cancer	adult acute myeloid leukemia(adult AML)	8.17493
13977	GSE37642	GSM924471	Blood-Cancer	adult acute myeloid leukemia(adult AML)	6.84549
13978	GSE37642	GSM924472	Blood-Cancer	adult acute myeloid leukemia(adult AML)	7.30378
13979	GSE37642	GSM924473	Blood-Cancer	adult acute myeloid leukemia(adult AML)	7.70044
13980	GSE37642	GSM924474	Blood-Cancer	adult acute myeloid leukemia(adult AML)	8.12412
13981	GSE37642	GSM924475	Blood-Cancer	adult acute myeloid leukemia(adult AML)	7.3837
13982	GSE37642	GSM924476	Blood-Cancer	adult acute myeloid leukemia(adult AML)	8.61471
13983	GSE37642	GSM924477	Blood-Cancer	adult acute myeloid leukemia(adult AML)	7.54689
13984	GSE37642	GSM924478	Blood-Cancer	adult acute myeloid leukemia(adult AML)	8.48382
13985	GSE37642	GSM924479	Blood-Cancer	adult acute myeloid leukemia(adult AML)	7.98299
13986	GSE37642	GSM924480	Blood-Cancer	adult acute myeloid leukemia(adult AML)	7.7211
13987	GSE37642	GSM924481	Blood-Cancer	adult acute myeloid leukemia(adult AML)	8.01123
13988	GSE37642	GSM924482	Blood-Cancer	adult acute myeloid leukemia(adult AML)	7.67948
13989	GSE37642	GSM924483	Blood-Cancer	adult acute myeloid leukemia(adult AML)	8
13990	GSE37642	GSM924484	Blood-Cancer	adult acute myeloid leukemia(adult AML)	7.47573
13991	GSE37642	GSM924485	Blood-Cancer	adult acute myeloid leukemia(adult AML)	8.66178
13992	GSE37642	GSM924486	Blood-Cancer	adult acute myeloid leukemia(adult AML)	7.03342
13993	GSE37642	GSM924487	Blood-Cancer	adult acute myeloid leukemia(adult AML)	8.43463
13994	GSE37642	GSM924488	Blood-Cancer	adult acute myeloid leukemia(adult AML)	7.82655
13995	GSE37642	GSM924489	Blood-Cancer	adult acute myeloid leukemia(adult AML)	7.16993
13996	GSE37642	GSM924490	Blood-Cancer	adult acute myeloid leukemia(adult AML)	7.84549
13997	GSE37642	GSM924491	Blood-Cancer	adult acute myeloid leukemia(adult AML)	8.47573
13998	GSE37642	GSM924492	Blood-Cancer	adult acute myeloid leukemia(adult AML)	7.60733
13999	GSE37642	GSM924493	Blood-Cancer	adult acute myeloid leukemia(adult AML)	7.71425
14000	GSE37642	GSM924494	Blood-Cancer	adult acute myeloid leukemia(adult AML)	8.43879
14001	GSE37642	GSM924495	Blood-Cancer	adult acute myeloid leukemia(adult AML)	7.44294
14002	GSE37642	GSM924496	Blood-Cancer	adult acute myeloid leukemia(adult AML)	7.61471
14003	GSE37642	GSM924497	Blood-Cancer	adult acute myeloid leukemia(adult AML)	8.86419
14004	GSE37642	GSM924498	Blood-Cancer	adult acute myeloid leukemia(adult AML)	8.5812
14005	GSE37642	GSM924499	Blood-Cancer	adult acute myeloid leukemia(adult AML)	8.09276
14006	GSE37642	GSM924500	Blood-Cancer	adult acute myeloid leukemia(adult AML)	8.71768
14007	GSE37642	GSM924501	Blood-Cancer	adult acute myeloid leukemia(adult AML)	8.49185
14008	GSE37642	GSM924502	Blood-Cancer	adult acute myeloid leukemia(adult AML)	7.7211
14009	GSE37642	GSM924503	Blood-Cancer	adult acute myeloid leukemia(adult AML)	7.49185
14010	GSE37642	GSM924504	Blood-Cancer	adult acute myeloid leukemia(adult AML)	7.40088
14011	GSE37642	GSM924505	Blood-Cancer	adult acute myeloid leukemia(adult AML)	8.09276
14012	GSE37642	GSM924506	Blood-Cancer	adult acute myeloid leukemia(adult AML)	7.93664
14013	GSE37642	GSM924507	Blood-Cancer	adult acute myeloid leukemia(adult AML)	7.25739
14014	GSE37642	GSM924508	Blood-Cancer	adult acute myeloid leukemia(adult AML)	7.82018
14015	GSE37642	GSM924509	Blood-Cancer	adult acute myeloid leukemia(adult AML)	8.32643
14016	GSE37642	GSM924510	Blood-Cancer	adult acute myeloid leukemia(adult AML)	8.33985
14017	GSE37642	GSM924511	Blood-Cancer	adult acute myeloid leukemia(adult AML)	8.11894
14018	GSE37642	GSM924512	Blood-Cancer	adult acute myeloid leukemia(adult AML)	8.22882
14019	GSE37642	GSM924513	Blood-Cancer	adult acute myeloid leukemia(adult AML)	9.0607
14020	GSE37642	GSM924514	Blood-Cancer	adult acute myeloid leukemia(adult AML)	8.3966
14021	GSE37642	GSM924515	Blood-Cancer	adult acute myeloid leukemia(adult AML)	7.80736
14022	GSE37642	GSM924516	Blood-Cancer	adult acute myeloid leukemia(adult AML)	7.04439
14023	GSE37642	GSM924517	Blood-Cancer	adult acute myeloid leukemia(adult AML)	8.28077
14024	GSE37642	GSM924518	Blood-Cancer	adult acute myeloid leukemia(adult AML)	8.38802
14025	GSE37642	GSM924519	Blood-Cancer	adult acute myeloid leukemia(adult AML)	8.17991
14026	GSE37642	GSM924520	Blood-Cancer	adult acute myeloid leukemia(adult AML)	7.92481
14027	GSE37642	GSM924521	Blood-Cancer	adult acute myeloid leukemia(adult AML)	7.90689
14028	GSE37642	GSM924522	Blood-Cancer	adult acute myeloid leukemia(adult AML)	7.11894
14029	GSE37642	GSM924523	Blood-Cancer	adult acute myeloid leukemia(adult AML)	8.02791
14030	GSE37642	GSM924524	Blood-Cancer	adult acute myeloid leukemia(adult AML)	7.45121
14031	GSE37642	GSM924525	Blood-Cancer	adult acute myeloid leukemia(adult AML)	7.93664
14032	GSE37642	GSM924526	Blood-Cancer	adult acute myeloid leukemia(adult AML)	8.55842
14033	GSE37642	GSM924527	Blood-Cancer	adult acute myeloid leukemia(adult AML)	8.5157
14034	GSE37642	GSM924528	Blood-Cancer	adult acute myeloid leukemia(adult AML)	8.08215
14035	GSE37642	GSM924529	Blood-Cancer	adult acute myeloid leukemia(adult AML)	8.14466
14036	GSE37642	GSM924530	Blood-Cancer	adult acute myeloid leukemia(adult AML)	8.84862
14037	GSE37642	GSM924531	Blood-Cancer	adult acute myeloid leukemia(adult AML)	8.55075
14038	GSE37642	GSM924532	Blood-Cancer	adult acute myeloid leukemia(adult AML)	7.58496
14039	GSE37642	GSM924533	Blood-Cancer	adult acute myeloid leukemia(adult AML)	8.60363
14040	GSE37642	GSM924534	Blood-Cancer	adult acute myeloid leukemia(adult AML)	8.11374
14041	GSE37642	GSM924535	Blood-Cancer	adult acute myeloid leukemia(adult AML)	7.7211
14042	GSE37642	GSM924536	Blood-Cancer	adult acute myeloid leukemia(adult AML)	7.04439
14043	GSE37642	GSM924537	Blood-Cancer	adult acute myeloid leukemia(adult AML)	8.23362
14044	GSE37642	GSM924538	Blood-Cancer	adult acute myeloid leukemia(adult AML)	7.45943
14045	GSE37642	GSM924539	Blood-Cancer	adult acute myeloid leukemia(adult AML)	8.58496
14046	GSE37642	GSM924540	Blood-Cancer	adult acute myeloid leukemia(adult AML)	6.75489
14047	GSE37642	GSM924541	Blood-Cancer	adult acute myeloid leukemia(adult AML)	7.65105
14048	GSE37642	GSM924542	Blood-Cancer	adult acute myeloid leukemia(adult AML)	8.30378
14049	GSE37642	GSM924543	Blood-Cancer	adult acute myeloid leukemia(adult AML)	7.77479
14050	GSE37642	GSM924544	Blood-Cancer	adult acute myeloid leukemia(adult AML)	8.33985
14051	GSE37642	GSM924545	Blood-Cancer	adult acute myeloid leukemia(adult AML)	8.17493
14052	GSE37642	GSM924546	Blood-Cancer	adult acute myeloid leukemia(adult AML)	7.09803
14053	GSE37642	GSM924547	Blood-Cancer	adult acute myeloid leukemia(adult AML)	8.72451
14054	GSE37642	GSM924548	Blood-Cancer	adult acute myeloid leukemia(adult AML)	8.47978
14055	GSE37642	GSM924549	Blood-Cancer	adult acute myeloid leukemia(adult AML)	9.04166
14056	GSE37642	GSM924550	Blood-Cancer	adult acute myeloid leukemia(adult AML)	8.92184
14057	GSE37642	GSM924551	Blood-Cancer	adult acute myeloid leukemia(adult AML)	8.31741
14058	GSE37642	GSM924552	Blood-Cancer	adult acute myeloid leukemia(adult AML)	8.38802
14059	GSE37642	GSM924553	Blood-Cancer	adult acute myeloid leukemia(adult AML)	8.67948
14060	GSE37642	GSM924554	Blood-Cancer	adult acute myeloid leukemia(adult AML)	8.43045
14061	GSE37642	GSM924555	Blood-Cancer	adult acute myeloid leukemia(adult AML)	7.97728
14062	GSE37642	GSM924556	Blood-Cancer	adult acute myeloid leukemia(adult AML)	7.67948
14063	GSE37642	GSM924557	Blood-Cancer	adult acute myeloid leukemia(adult AML)	7.88264
14064	GSE37642	GSM924558	Blood-Cancer	adult acute myeloid leukemia(adult AML)	7.31288
14065	GSE37642	GSM924559	Blood-Cancer	adult acute myeloid leukemia(adult AML)	7.53138
14066	GSE37642	GSM924560	Blood-Cancer	adult acute myeloid leukemia(adult AML)	7.5157
14067	GSE37642	GSM924561	Blood-Cancer	adult acute myeloid leukemia(adult AML)	7.90087
14068	GSE37642	GSM924562	Blood-Cancer	adult acute myeloid leukemia(adult AML)	6.89482
14069	GSE37642	GSM924563	Blood-Cancer	adult acute myeloid leukemia(adult AML)	7.80736
14070	GSE37642	GSM924564	Blood-Cancer	adult acute myeloid leukemia(adult AML)	8.3443
14071	GSE37642	GSM924565	Blood-Cancer	adult acute myeloid leukemia(adult AML)	7.42626
14072	GSE37642	GSM924566	Blood-Cancer	adult acute myeloid leukemia(adult AML)	8.16491
14073	GSE37642	GSM924567	Blood-Cancer	adult acute myeloid leukemia(adult AML)	8.56224
14074	GSE37642	GSM924568	Blood-Cancer	adult acute myeloid leukemia(adult AML)	7.79442
14075	GSE37642	GSM924569	Blood-Cancer	adult acute myeloid leukemia(adult AML)	7.74819
14076	GSE37642	GSM924570	Blood-Cancer	adult acute myeloid leukemia(adult AML)	7.65105
14077	GSE37642	GSM924571	Blood-Cancer	adult acute myeloid leukemia(adult AML)	8.12928
14078	GSE37642	GSM924572	Blood-Cancer	adult acute myeloid leukemia(adult AML)	8.50383
14079	GSE37642	GSM924573	Blood-Cancer	adult acute myeloid leukemia(adult AML)	8.77149
14080	GSE37642	GSM924574	Blood-Cancer	adult acute myeloid leukemia(adult AML)	8.33985
14081	GSE37642	GSM924575	Blood-Cancer	adult acute myeloid leukemia(adult AML)	6.94251
14082	GSE37642	GSM924576	Blood-Cancer	adult acute myeloid leukemia(adult AML)	7.04439
14083	GSE37642	GSM924577	Blood-Cancer	adult acute myeloid leukemia(adult AML)	6.30378
14084	GSE37642	GSM924578	Blood-Cancer	adult acute myeloid leukemia(adult AML)	7.86419
14085	GSE37642	GSM924579	Blood-Cancer	adult acute myeloid leukemia(adult AML)	6.33985
14086	GSE38987	GSM953326	Blood-Cancer	adult acute myeloid leukemia(adult AML)	7.73471
14087	GSE38987	GSM953327	Blood-Cancer	adult acute myeloid leukemia(adult AML)	7.33985
14088	GSE38987	GSM953328	Blood-Cancer	adult acute myeloid leukemia(adult AML)	8.25267
14089	GSE38987	GSM953329	Blood-Cancer	adult acute myeloid leukemia(adult AML)	7.92481
14090	GSE38987	GSM953330	Blood-Cancer	adult acute myeloid leukemia(adult AML)	7.2854
14091	GSE38987	GSM953331	Blood-Cancer	adult acute myeloid leukemia(adult AML)	8.60733
14092	GSE38987	GSM953332	Blood-Cancer	adult acute myeloid leukemia(adult AML)	8.50383
14093	GSE38987	GSM953333	Blood-Cancer	adult acute myeloid leukemia(adult AML)	8.10852
14094	GSE38987	GSM953334	Blood-Cancer	adult acute myeloid leukemia(adult AML)	7.77479
14095	GSE38987	GSM953335	Blood-Cancer	adult acute myeloid leukemia(adult AML)	7.70044
14096	GSE38987	GSM953336	Blood-Cancer	adult acute myeloid leukemia(adult AML)	7.43463
14097	GSE38987	GSM953337	Blood-Cancer	adult acute myeloid leukemia(adult AML)	7.24793
14098	GSE38987	GSM953338	Blood-Cancer	adult acute myeloid leukemia(adult AML)	8.44708
14099	GSE38987	GSM953339	Blood-Cancer	adult acute myeloid leukemia(adult AML)	6.72792
14100	GSE38987	GSM953340	Blood-Cancer	adult acute myeloid leukemia(adult AML)	7.32193
14101	GSE38987	GSM953341	Blood-Cancer	adult acute myeloid leukemia(adult AML)	7.98868
14102	GSE38987	GSM953342	Blood-Cancer	adult acute myeloid leukemia(adult AML)	7.9542
816	GSE42064	GSM1031831	Blood-Cancer	adult acute myeloid leukemia(adult AML)	8.53528
817	GSE42064	GSM1031832	Blood-Cancer	adult acute myeloid leukemia(adult AML)	9.42836
818	GSE42064	GSM1031833	Blood-Cancer	adult acute myeloid leukemia(adult AML)	9.6865
819	GSE42064	GSM1031834	Blood-Cancer	adult acute myeloid leukemia(adult AML)	8.18488
820	GSE42064	GSM1031835	Blood-Cancer	adult acute myeloid leukemia(adult AML)	9.12153
821	GSE42064	GSM1031836	Blood-Cancer	adult acute myeloid leukemia(adult AML)	9.35975
822	GSE42064	GSM1031837	Blood-Cancer	adult acute myeloid leukemia(adult AML)	9.10591
823	GSE42064	GSM1031838	Blood-Cancer	adult acute myeloid leukemia(adult AML)	8.93074
824	GSE42064	GSM1031839	Blood-Cancer	adult acute myeloid leukemia(adult AML)	9.60363
825	GSE42064	GSM1031840	Blood-Cancer	adult acute myeloid leukemia(adult AML)	8.53528
826	GSE42064	GSM1031841	Blood-Cancer	adult acute myeloid leukemia(adult AML)	8.86109
827	GSE42064	GSM1031842	Blood-Cancer	adult acute myeloid leukemia(adult AML)	9.14211
828	GSE42064	GSM1031843	Blood-Cancer	adult acute myeloid leukemia(adult AML)	8.90989
829	GSE42064	GSM1031844	Blood-Cancer	adult acute myeloid leukemia(adult AML)	8.29462
830	GSE42064	GSM1031845	Blood-Cancer	adult acute myeloid leukemia(adult AML)	7.61471
831	GSE42064	GSM1031846	Blood-Cancer	adult acute myeloid leukemia(adult AML)	8.45943
832	GSE42064	GSM1031847	Blood-Cancer	adult acute myeloid leukemia(adult AML)	8.93369
833	GSE42064	GSM1031848	Blood-Cancer	adult acute myeloid leukemia(adult AML)	8.49185
834	GSE42064	GSM1031849	Blood-Cancer	adult acute myeloid leukemia(adult AML)	8.07682
835	GSE42064	GSM1031850	Blood-Cancer	adult acute myeloid leukemia(adult AML)	8.04985
836	GSE42064	GSM1031851	Blood-Cancer	adult acute myeloid leukemia(adult AML)	9.12412
837	GSE42064	GSM1031852	Blood-Cancer	adult acute myeloid leukemia(adult AML)	9.51373
838	GSE42064	GSM1031853	Blood-Cancer	adult acute myeloid leukemia(adult AML)	8.10329
839	GSE42064	GSM1031854	Blood-Cancer	adult acute myeloid leukemia(adult AML)	7.99435
840	GSE42064	GSM1031855	Blood-Cancer	adult acute myeloid leukemia(adult AML)	9.57175
841	GSE42064	GSM1031856	Blood-Cancer	adult acute myeloid leukemia(adult AML)	9.09803
842	GSE42064	GSM1031857	Blood-Cancer	adult acute myeloid leukemia(adult AML)	8.37069
843	GSE42064	GSM1031858	Blood-Cancer	adult acute myeloid leukemia(adult AML)	9.11894
844	GSE42064	GSM1031859	Blood-Cancer	adult acute myeloid leukemia(adult AML)	7.54689
845	GSE42064	GSM1031860	Blood-Cancer	adult acute myeloid leukemia(adult AML)	8.96867
846	GSE42064	GSM1031861	Blood-Cancer	adult acute myeloid leukemia(adult AML)	8.09276
847	GSE42064	GSM1031862	Blood-Cancer	adult acute myeloid leukemia(adult AML)	9.50977
848	GSE42064	GSM1031863	Blood-Cancer	adult acute myeloid leukemia(adult AML)	9.15482
849	GSE42064	GSM1031864	Blood-Cancer	adult acute myeloid leukemia(adult AML)	8.76155
850	GSE42064	GSM1031865	Blood-Cancer	adult acute myeloid leukemia(adult AML)	9.10591
851	GSE42064	GSM1031866	Blood-Cancer	adult acute myeloid leukemia(adult AML)	8.62571
852	GSE42064	GSM1031867	Blood-Cancer	adult acute myeloid leukemia(adult AML)	8.37504
853	GSE42064	GSM1031868	Blood-Cancer	adult acute myeloid leukemia(adult AML)	9.30834
963	GSE46819	GSM1138793	Blood-Cancer	adult acute myeloid leukemia(adult AML)	9.28309
964	GSE46819	GSM1138794	Blood-Cancer	adult acute myeloid leukemia(adult AML)	7.87652
965	GSE46819	GSM1138795	Blood-Cancer	adult acute myeloid leukemia(adult AML)	8.08215
966	GSE46819	GSM1138796	Blood-Cancer	adult acute myeloid leukemia(adult AML)	8.96867
967	GSE46819	GSM1138797	Blood-Cancer	adult acute myeloid leukemia(adult AML)	8.41363
968	GSE46819	GSM1138798	Blood-Cancer	adult acute myeloid leukemia(adult AML)	9.87498
969	GSE46819	GSM1138799	Blood-Cancer	adult acute myeloid leukemia(adult AML)	7.52356
970	GSE46819	GSM1138800	Blood-Cancer	adult acute myeloid leukemia(adult AML)	9.05799
971	GSE46819	GSM1138801	Blood-Cancer	adult acute myeloid leukemia(adult AML)	9.17991
972	GSE46819	GSM1138802	Blood-Cancer	adult acute myeloid leukemia(adult AML)	8.71768
973	GSE46819	GSM1138803	Blood-Cancer	adult acute myeloid leukemia(adult AML)	8.31288
974	GSE46819	GSM1138804	Blood-Cancer	adult acute myeloid leukemia(adult AML)	8.59246
1337	GSE50928	GSM1232585	Blood-Cancer	adult acute myeloid leukemia(adult AML)	8.02791
1338	GSE50928	GSM1232586	Blood-Cancer	adult acute myeloid leukemia(adult AML)	8.11374
1339	GSE50928	GSM1232587	Blood-Cancer	adult acute myeloid leukemia(adult AML)	8.53528
1340	GSE50928	GSM1232588	Blood-Cancer	adult acute myeloid leukemia(adult AML)	8.17991
1341	GSE50928	GSM1232589	Blood-Cancer	adult acute myeloid leukemia(adult AML)	8.49185
1342	GSE50928	GSM1232590	Blood-Cancer	adult acute myeloid leukemia(adult AML)	7.96578
1343	GSE50928	GSM1232591	Blood-Cancer	adult acute myeloid leukemia(adult AML)	7.96
1344	GSE50928	GSM1232592	Blood-Cancer	adult acute myeloid leukemia(adult AML)	8.43463
1345	GSE50928	GSM1232593	Blood-Cancer	adult acute myeloid leukemia(adult AML)	8.20457
1346	GSE50928	GSM1232594	Blood-Cancer	adult acute myeloid leukemia(adult AML)	7.73471
1347	GSE50928	GSM1232595	Blood-Cancer	adult acute myeloid leukemia(adult AML)	8.17991
1348	GSE50928	GSM1232596	Blood-Cancer	adult acute myeloid leukemia(adult AML)	8.14975
1349	GSE50928	GSM1232597	Blood-Cancer	adult acute myeloid leukemia(adult AML)	8.70736
1545	GSE56237	GSM1357471	Blood-Cancer	adult acute myeloid leukemia(adult AML)	8.3837
1546	GSE56237	GSM1357472	Blood-Cancer	adult acute myeloid leukemia(adult AML)	7.08746
1547	GSE56237	GSM1357473	Blood-Cancer	adult acute myeloid leukemia(adult AML)	8.53138
1548	GSE56237	GSM1357474	Blood-Cancer	adult acute myeloid leukemia(adult AML)	7.12928
1549	GSE56237	GSM1357475	Blood-Cancer	adult acute myeloid leukemia(adult AML)	7.96578
1550	GSE56237	GSM1357476	Blood-Cancer	adult acute myeloid leukemia(adult AML)	8.2854
1551	GSE56237	GSM1357477	Blood-Cancer	adult acute myeloid leukemia(adult AML)	8.67243
1552	GSE56237	GSM1357478	Blood-Cancer	adult acute myeloid leukemia(adult AML)	8.31741
1553	GSE56237	GSM1357479	Blood-Cancer	adult acute myeloid leukemia(adult AML)	7.7211
1554	GSE56237	GSM1357480	Blood-Cancer	adult acute myeloid leukemia(adult AML)	6.61471
1555	GSE56237	GSM1357481	Blood-Cancer	adult acute myeloid leukemia(adult AML)	7.53916
1556	GSE56237	GSM1357482	Blood-Cancer	adult acute myeloid leukemia(adult AML)	8
1557	GSE56237	GSM1357483	Blood-Cancer	adult acute myeloid leukemia(adult AML)	7.45943
1558	GSE56237	GSM1357484	Blood-Cancer	adult acute myeloid leukemia(adult AML)	8.71425
1559	GSE56237	GSM1357485	Blood-Cancer	adult acute myeloid leukemia(adult AML)	6.89482
1560	GSE56237	GSM1357486	Blood-Cancer	adult acute myeloid leukemia(adult AML)	8.08746
1561	GSE56237	GSM1357487	Blood-Cancer	adult acute myeloid leukemia(adult AML)	7.83289
1562	GSE56237	GSM1357488	Blood-Cancer	adult acute myeloid leukemia(adult AML)	7.55459
1563	GSE56237	GSM1357489	Blood-Cancer	adult acute myeloid leukemia(adult AML)	6.80736
1564	GSE56237	GSM1357490	Blood-Cancer	adult acute myeloid leukemia(adult AML)	7.41785
1565	GSE56237	GSM1357491	Blood-Cancer	adult acute myeloid leukemia(adult AML)	5.78136
2264	GSE61804	GSM1514033	Blood-Cancer	adult acute myeloid leukemia(adult AML)	7.20945
2265	GSE61804	GSM1514034	Blood-Cancer	adult acute myeloid leukemia(adult AML)	7.47573
2266	GSE61804	GSM1514035	Blood-Cancer	adult acute myeloid leukemia(adult AML)	7.75489
2267	GSE61804	GSM1514036	Blood-Cancer	adult acute myeloid leukemia(adult AML)	6.62936
2268	GSE61804	GSM1514037	Blood-Cancer	adult acute myeloid leukemia(adult AML)	7.70044
2269	GSE61804	GSM1514038	Blood-Cancer	adult acute myeloid leukemia(adult AML)	7.26679
2270	GSE61804	GSM1514039	Blood-Cancer	adult acute myeloid leukemia(adult AML)	7.22882
2271	GSE61804	GSM1514040	Blood-Cancer	adult acute myeloid leukemia(adult AML)	7.62205
2272	GSE61804	GSM1514041	Blood-Cancer	adult acute myeloid leukemia(adult AML)	8.13955
2273	GSE61804	GSM1514042	Blood-Cancer	adult acute myeloid leukemia(adult AML)	7.65105
2274	GSE61804	GSM1514043	Blood-Cancer	adult acute myeloid leukemia(adult AML)	7.41785
2275	GSE61804	GSM1514044	Blood-Cancer	adult acute myeloid leukemia(adult AML)	7.66534
2276	GSE61804	GSM1514045	Blood-Cancer	adult acute myeloid leukemia(adult AML)	7.84549
2277	GSE61804	GSM1514046	Blood-Cancer	adult acute myeloid leukemia(adult AML)	7.83289
2279	GSE61804	GSM1514048	Blood-Cancer	adult acute myeloid leukemia(adult AML)	7.69349
2280	GSE61804	GSM1514049	Blood-Cancer	adult acute myeloid leukemia(adult AML)	7.73471
2281	GSE61804	GSM1514050	Blood-Cancer	adult acute myeloid leukemia(adult AML)	7.01123
2282	GSE61804	GSM1514051	Blood-Cancer	adult acute myeloid leukemia(adult AML)	7.32193
2283	GSE61804	GSM1514052	Blood-Cancer	adult acute myeloid leukemia(adult AML)	7.82655
2284	GSE61804	GSM1514053	Blood-Cancer	adult acute myeloid leukemia(adult AML)	7.9542
2285	GSE61804	GSM1514054	Blood-Cancer	adult acute myeloid leukemia(adult AML)	6.96578
2286	GSE61804	GSM1514055	Blood-Cancer	adult acute myeloid leukemia(adult AML)	7.34873
2287	GSE61804	GSM1514056	Blood-Cancer	adult acute myeloid leukemia(adult AML)	7.33092
2288	GSE61804	GSM1514057	Blood-Cancer	adult acute myeloid leukemia(adult AML)	7.7211
2289	GSE61804	GSM1514058	Blood-Cancer	adult acute myeloid leukemia(adult AML)	7.97154
2290	GSE61804	GSM1514059	Blood-Cancer	adult acute myeloid leukemia(adult AML)	7.6865
2291	GSE61804	GSM1514060	Blood-Cancer	adult acute myeloid leukemia(adult AML)	7.41785
2292	GSE61804	GSM1514061	Blood-Cancer	adult acute myeloid leukemia(adult AML)	7.27612
2293	GSE61804	GSM1514062	Blood-Cancer	adult acute myeloid leukemia(adult AML)	8.35755
2294	GSE61804	GSM1514063	Blood-Cancer	adult acute myeloid leukemia(adult AML)	6.39232
2295	GSE61804	GSM1514064	Blood-Cancer	adult acute myeloid leukemia(adult AML)	8.20457
2296	GSE61804	GSM1514065	Blood-Cancer	adult acute myeloid leukemia(adult AML)	7.3837
2297	GSE61804	GSM1514066	Blood-Cancer	adult acute myeloid leukemia(adult AML)	7.37504
2298	GSE61804	GSM1514067	Blood-Cancer	adult acute myeloid leukemia(adult AML)	7.56986
2299	GSE61804	GSM1514068	Blood-Cancer	adult acute myeloid leukemia(adult AML)	7.99435
2300	GSE61804	GSM1514069	Blood-Cancer	adult acute myeloid leukemia(adult AML)	7.03342
2301	GSE61804	GSM1514070	Blood-Cancer	adult acute myeloid leukemia(adult AML)	7.65105
2302	GSE61804	GSM1514071	Blood-Cancer	adult acute myeloid leukemia(adult AML)	7.85175
2303	GSE61804	GSM1514072	Blood-Cancer	adult acute myeloid leukemia(adult AML)	7.84549
2305	GSE61804	GSM1514074	Blood-Cancer	adult acute myeloid leukemia(adult AML)	7.01123
2306	GSE61804	GSM1514075	Blood-Cancer	adult acute myeloid leukemia(adult AML)	7.85175
2308	GSE61804	GSM1514078	Blood-Cancer	adult acute myeloid leukemia(adult AML)	7.03342
2310	GSE61804	GSM1514080	Blood-Cancer	adult acute myeloid leukemia(adult AML)	8.66534
2311	GSE61804	GSM1514081	Blood-Cancer	adult acute myeloid leukemia(adult AML)	7.54689
2312	GSE61804	GSM1514082	Blood-Cancer	adult acute myeloid leukemia(adult AML)	8.37938
2313	GSE61804	GSM1514083	Blood-Cancer	adult acute myeloid leukemia(adult AML)	7.20945
2314	GSE61804	GSM1514084	Blood-Cancer	adult acute myeloid leukemia(adult AML)	7.07682
2315	GSE61804	GSM1514085	Blood-Cancer	adult acute myeloid leukemia(adult AML)	7.43463
2316	GSE61804	GSM1514086	Blood-Cancer	adult acute myeloid leukemia(adult AML)	6.50779
2317	GSE61804	GSM1514087	Blood-Cancer	adult acute myeloid leukemia(adult AML)	8.02237
2318	GSE61804	GSM1514088	Blood-Cancer	adult acute myeloid leukemia(adult AML)	7.85175
2319	GSE61804	GSM1514089	Blood-Cancer	adult acute myeloid leukemia(adult AML)	7.46761
2320	GSE61804	GSM1514090	Blood-Cancer	adult acute myeloid leukemia(adult AML)	7.74147
2321	GSE61804	GSM1514091	Blood-Cancer	adult acute myeloid leukemia(adult AML)	7.37504
2322	GSE61804	GSM1514092	Blood-Cancer	adult acute myeloid leukemia(adult AML)	8.71425
2323	GSE61804	GSM1514093	Blood-Cancer	adult acute myeloid leukemia(adult AML)	7.58496
2324	GSE61804	GSM1514094	Blood-Cancer	adult acute myeloid leukemia(adult AML)	7.77479
2325	GSE61804	GSM1514095	Blood-Cancer	adult acute myeloid leukemia(adult AML)	8.15987
2326	GSE61804	GSM1514096	Blood-Cancer	adult acute myeloid leukemia(adult AML)	7.65821
2327	GSE61804	GSM1514097	Blood-Cancer	adult acute myeloid leukemia(adult AML)	6.74147
2328	GSE61804	GSM1514098	Blood-Cancer	adult acute myeloid leukemia(adult AML)	7.20945
2329	GSE61804	GSM1514099	Blood-Cancer	adult acute myeloid leukemia(adult AML)	7.48382
2330	GSE61804	GSM1514100	Blood-Cancer	adult acute myeloid leukemia(adult AML)	5.88264
2331	GSE61804	GSM1514101	Blood-Cancer	adult acute myeloid leukemia(adult AML)	7.59991
2333	GSE61804	GSM1514103	Blood-Cancer	adult acute myeloid leukemia(adult AML)	7.11894
2334	GSE61804	GSM1514104	Blood-Cancer	adult acute myeloid leukemia(adult AML)	7.17991
2335	GSE61804	GSM1514105	Blood-Cancer	adult acute myeloid leukemia(adult AML)	7.98299
2336	GSE61804	GSM1514106	Blood-Cancer	adult acute myeloid leukemia(adult AML)	7.71425
2337	GSE61804	GSM1514107	Blood-Cancer	adult acute myeloid leukemia(adult AML)	7.52356
2339	GSE61804	GSM1514109	Blood-Cancer	adult acute myeloid leukemia(adult AML)	7.33092
2340	GSE61804	GSM1514110	Blood-Cancer	adult acute myeloid leukemia(adult AML)	6.76818
2343	GSE61804	GSM1514113	Blood-Cancer	adult acute myeloid leukemia(adult AML)	5.32193
2344	GSE61804	GSM1514114	Blood-Cancer	adult acute myeloid leukemia(adult AML)	7.45121
2345	GSE61804	GSM1514115	Blood-Cancer	adult acute myeloid leukemia(adult AML)	7.3837
2346	GSE61804	GSM1514116	Blood-Cancer	adult acute myeloid leukemia(adult AML)	7.21917
2347	GSE61804	GSM1514117	Blood-Cancer	adult acute myeloid leukemia(adult AML)	7.94251
2348	GSE61804	GSM1514118	Blood-Cancer	adult acute myeloid leukemia(adult AML)	7.99435
2349	GSE61804	GSM1514119	Blood-Cancer	adult acute myeloid leukemia(adult AML)	7.16993
2350	GSE61804	GSM1514120	Blood-Cancer	adult acute myeloid leukemia(adult AML)	6.89482
2351	GSE61804	GSM1514121	Blood-Cancer	adult acute myeloid leukemia(adult AML)	7.56986
2352	GSE61804	GSM1514122	Blood-Cancer	adult acute myeloid leukemia(adult AML)	7.2854
2353	GSE61804	GSM1514123	Blood-Cancer	adult acute myeloid leukemia(adult AML)	7.74819
2354	GSE61804	GSM1514124	Blood-Cancer	adult acute myeloid leukemia(adult AML)	7.85175
2355	GSE61804	GSM1514125	Blood-Cancer	adult acute myeloid leukemia(adult AML)	7.69349
2356	GSE61804	GSM1514127	Blood-Cancer	adult acute myeloid leukemia(adult AML)	7.59246
2357	GSE61804	GSM1514128	Blood-Cancer	adult acute myeloid leukemia(adult AML)	7.45121
2358	GSE61804	GSM1514129	Blood-Cancer	adult acute myeloid leukemia(adult AML)	7.62205
2359	GSE61804	GSM1514130	Blood-Cancer	adult acute myeloid leukemia(adult AML)	7.49185
2360	GSE61804	GSM1514131	Blood-Cancer	adult acute myeloid leukemia(adult AML)	8.09803
2361	GSE61804	GSM1514132	Blood-Cancer	adult acute myeloid leukemia(adult AML)	6.71425
2362	GSE61804	GSM1514133	Blood-Cancer	adult acute myeloid leukemia(adult AML)	7.49185
2363	GSE61804	GSM1514134	Blood-Cancer	adult acute myeloid leukemia(adult AML)	6.82018
2364	GSE61804	GSM1514135	Blood-Cancer	adult acute myeloid leukemia(adult AML)	7.07682
2365	GSE61804	GSM1514136	Blood-Cancer	adult acute myeloid leukemia(adult AML)	6.87036
2366	GSE61804	GSM1514137	Blood-Cancer	adult acute myeloid leukemia(adult AML)	7.37504
2367	GSE61804	GSM1514138	Blood-Cancer	adult acute myeloid leukemia(adult AML)	7.70736
2368	GSE61804	GSM1514139	Blood-Cancer	adult acute myeloid leukemia(adult AML)	7.93664
2369	GSE61804	GSM1514140	Blood-Cancer	adult acute myeloid leukemia(adult AML)	7.24793
2370	GSE61804	GSM1514141	Blood-Cancer	adult acute myeloid leukemia(adult AML)	7.41785
2371	GSE61804	GSM1514142	Blood-Cancer	adult acute myeloid leukemia(adult AML)	7.18982
2372	GSE61804	GSM1514143	Blood-Cancer	adult acute myeloid leukemia(adult AML)	7.32193
2373	GSE61804	GSM1514145	Blood-Cancer	adult acute myeloid leukemia(adult AML)	7.07682
2374	GSE61804	GSM1514146	Blood-Cancer	adult acute myeloid leukemia(adult AML)	7
2375	GSE61804	GSM1514148	Blood-Cancer	adult acute myeloid leukemia(adult AML)	7.7879
2376	GSE61804	GSM1514149	Blood-Cancer	adult acute myeloid leukemia(adult AML)	7.41785
2377	GSE61804	GSM1514150	Blood-Cancer	adult acute myeloid leukemia(adult AML)	7.45121
2378	GSE61804	GSM1514151	Blood-Cancer	adult acute myeloid leukemia(adult AML)	8.37504
2379	GSE61804	GSM1514153	Blood-Cancer	adult acute myeloid leukemia(adult AML)	7.04439
2380	GSE61804	GSM1514154	Blood-Cancer	adult acute myeloid leukemia(adult AML)	6.55459
2381	GSE61804	GSM1514155	Blood-Cancer	adult acute myeloid leukemia(adult AML)	7.32193
2382	GSE61804	GSM1514156	Blood-Cancer	adult acute myeloid leukemia(adult AML)	5.90689
2383	GSE61804	GSM1514157	Blood-Cancer	adult acute myeloid leukemia(adult AML)	8.81698
2384	GSE61804	GSM1514158	Blood-Cancer	adult acute myeloid leukemia(adult AML)	7.07682
2386	GSE61804	GSM1514160	Blood-Cancer	adult acute myeloid leukemia(adult AML)	7.52356
2387	GSE61804	GSM1514161	Blood-Cancer	adult acute myeloid leukemia(adult AML)	7.46761
2389	GSE61804	GSM1514163	Blood-Cancer	adult acute myeloid leukemia(adult AML)	6.49185
2390	GSE61804	GSM1514164	Blood-Cancer	adult acute myeloid leukemia(adult AML)	7.22882
2391	GSE61804	GSM1514165	Blood-Cancer	adult acute myeloid leukemia(adult AML)	7.03342
2392	GSE61804	GSM1514166	Blood-Cancer	adult acute myeloid leukemia(adult AML)	8.21917
2393	GSE61804	GSM1514167	Blood-Cancer	adult acute myeloid leukemia(adult AML)	8.15987
2394	GSE61804	GSM1514168	Blood-Cancer	adult acute myeloid leukemia(adult AML)	7.82018
2395	GSE61804	GSM1514169	Blood-Cancer	adult acute myeloid leukemia(adult AML)	8.07682
2396	GSE61804	GSM1514170	Blood-Cancer	adult acute myeloid leukemia(adult AML)	7.30378
2397	GSE61804	GSM1514171	Blood-Cancer	adult acute myeloid leukemia(adult AML)	7.42626
2398	GSE61804	GSM1514172	Blood-Cancer	adult acute myeloid leukemia(adult AML)	8.55075
2399	GSE61804	GSM1514173	Blood-Cancer	adult acute myeloid leukemia(adult AML)	6.58496
2400	GSE61804	GSM1514174	Blood-Cancer	adult acute myeloid leukemia(adult AML)	7.49985
2401	GSE61804	GSM1514175	Blood-Cancer	adult acute myeloid leukemia(adult AML)	8.49586
2402	GSE61804	GSM1514176	Blood-Cancer	adult acute myeloid leukemia(adult AML)	8.44294
2403	GSE61804	GSM1514177	Blood-Cancer	adult acute myeloid leukemia(adult AML)	7.39232
2404	GSE61804	GSM1514179	Blood-Cancer	adult acute myeloid leukemia(adult AML)	6.76818
2405	GSE61804	GSM1514180	Blood-Cancer	adult acute myeloid leukemia(adult AML)	7.12928
2406	GSE61804	GSM1514181	Blood-Cancer	adult acute myeloid leukemia(adult AML)	7.75489
2407	GSE61804	GSM1514182	Blood-Cancer	adult acute myeloid leukemia(adult AML)	7.53916
2408	GSE61804	GSM1514183	Blood-Cancer	adult acute myeloid leukemia(adult AML)	7.89482
2409	GSE61804	GSM1514184	Blood-Cancer	adult acute myeloid leukemia(adult AML)	7.44294
2410	GSE61804	GSM1514185	Blood-Cancer	adult acute myeloid leukemia(adult AML)	7.17991
2411	GSE61804	GSM1514186	Blood-Cancer	adult acute myeloid leukemia(adult AML)	7.77479
2412	GSE61804	GSM1514187	Blood-Cancer	adult acute myeloid leukemia(adult AML)	6.72792
2413	GSE61804	GSM1514188	Blood-Cancer	adult acute myeloid leukemia(adult AML)	7.85798
2414	GSE61804	GSM1514189	Blood-Cancer	adult acute myeloid leukemia(adult AML)	8.04439
2415	GSE61804	GSM1514190	Blood-Cancer	adult acute myeloid leukemia(adult AML)	6.91886
2416	GSE61804	GSM1514191	Blood-Cancer	adult acute myeloid leukemia(adult AML)	8.36632
2417	GSE61804	GSM1514193	Blood-Cancer	adult acute myeloid leukemia(adult AML)	8.53138
2418	GSE61804	GSM1514194	Blood-Cancer	adult acute myeloid leukemia(adult AML)	7.7879
2419	GSE61804	GSM1514195	Blood-Cancer	adult acute myeloid leukemia(adult AML)	6.78136
2420	GSE61804	GSM1514196	Blood-Cancer	adult acute myeloid leukemia(adult AML)	7.77479
2421	GSE61804	GSM1514197	Blood-Cancer	adult acute myeloid leukemia(adult AML)	8.09276
2422	GSE61804	GSM1514198	Blood-Cancer	adult acute myeloid leukemia(adult AML)	6.37504
2423	GSE61804	GSM1514199	Blood-Cancer	adult acute myeloid leukemia(adult AML)	8.82337
2424	GSE61804	GSM1514200	Blood-Cancer	adult acute myeloid leukemia(adult AML)	7.04439
2425	GSE61804	GSM1514201	Blood-Cancer	adult acute myeloid leukemia(adult AML)	6.85798
2426	GSE61804	GSM1514202	Blood-Cancer	adult acute myeloid leukemia(adult AML)	6.75489
2427	GSE61804	GSM1514203	Blood-Cancer	adult acute myeloid leukemia(adult AML)	7.74147
2428	GSE61804	GSM1514204	Blood-Cancer	adult acute myeloid leukemia(adult AML)	8.04439
2429	GSE61804	GSM1514206	Blood-Cancer	adult acute myeloid leukemia(adult AML)	8.03892
2430	GSE61804	GSM1514207	Blood-Cancer	adult acute myeloid leukemia(adult AML)	8.3966
2431	GSE61804	GSM1514209	Blood-Cancer	adult acute myeloid leukemia(adult AML)	7.53916
2433	GSE61804	GSM1514211	Blood-Cancer	adult acute myeloid leukemia(adult AML)	8.48784
2434	GSE61804	GSM1514212	Blood-Cancer	adult acute myeloid leukemia(adult AML)	8.21432
2435	GSE61804	GSM1514213	Blood-Cancer	adult acute myeloid leukemia(adult AML)	6.94251
2436	GSE61804	GSM1514214	Blood-Cancer	adult acute myeloid leukemia(adult AML)	8.78136
2437	GSE61804	GSM1514215	Blood-Cancer	adult acute myeloid leukemia(adult AML)	7.93664
2438	GSE61804	GSM1514216	Blood-Cancer	adult acute myeloid leukemia(adult AML)	7.58496
2439	GSE61804	GSM1514217	Blood-Cancer	adult acute myeloid leukemia(adult AML)	7.75489
2440	GSE61804	GSM1514218	Blood-Cancer	adult acute myeloid leukemia(adult AML)	7.05528
2442	GSE61804	GSM1514220	Blood-Cancer	adult acute myeloid leukemia(adult AML)	7.36632
2443	GSE61804	GSM1514222	Blood-Cancer	adult acute myeloid leukemia(adult AML)	7.59991
2444	GSE61804	GSM1514223	Blood-Cancer	adult acute myeloid leukemia(adult AML)	8.66178
2445	GSE61804	GSM1514224	Blood-Cancer	adult acute myeloid leukemia(adult AML)	7.48382
2446	GSE61804	GSM1514225	Blood-Cancer	adult acute myeloid leukemia(adult AML)	7.45943
2447	GSE61804	GSM1514226	Blood-Cancer	adult acute myeloid leukemia(adult AML)	7.61471
2448	GSE61804	GSM1514227	Blood-Cancer	adult acute myeloid leukemia(adult AML)	7.94251
2449	GSE61804	GSM1514228	Blood-Cancer	adult acute myeloid leukemia(adult AML)	8.35315
2450	GSE61804	GSM1514229	Blood-Cancer	adult acute myeloid leukemia(adult AML)	7.2854
2451	GSE61804	GSM1514230	Blood-Cancer	adult acute myeloid leukemia(adult AML)	7.22882
2452	GSE61804	GSM1514231	Blood-Cancer	adult acute myeloid leukemia(adult AML)	7.67948
2453	GSE61804	GSM1514232	Blood-Cancer	adult acute myeloid leukemia(adult AML)	7.48382
2454	GSE61804	GSM1514233	Blood-Cancer	adult acute myeloid leukemia(adult AML)	8.24317
2455	GSE61804	GSM1514234	Blood-Cancer	adult acute myeloid leukemia(adult AML)	8.18982
2456	GSE61804	GSM1514235	Blood-Cancer	adult acute myeloid leukemia(adult AML)	7.82018
2457	GSE61804	GSM1514236	Blood-Cancer	adult acute myeloid leukemia(adult AML)	7.12928
2458	GSE61804	GSM1514237	Blood-Cancer	adult acute myeloid leukemia(adult AML)	8.62936
2459	GSE61804	GSM1514238	Blood-Cancer	adult acute myeloid leukemia(adult AML)	7.85175
2460	GSE61804	GSM1514239	Blood-Cancer	adult acute myeloid leukemia(adult AML)	8.06609
2461	GSE61804	GSM1514240	Blood-Cancer	adult acute myeloid leukemia(adult AML)	7.76155
2463	GSE61804	GSM1514242	Blood-Cancer	adult acute myeloid leukemia(adult AML)	7.62936
2464	GSE61804	GSM1514243	Blood-Cancer	adult acute myeloid leukemia(adult AML)	8.89178
2465	GSE61804	GSM1514244	Blood-Cancer	adult acute myeloid leukemia(adult AML)	8.96867
2466	GSE61804	GSM1514246	Blood-Cancer	adult acute myeloid leukemia(adult AML)	8.97442
2467	GSE61804	GSM1514247	Blood-Cancer	adult acute myeloid leukemia(adult AML)	7.79442
2468	GSE61804	GSM1514248	Blood-Cancer	adult acute myeloid leukemia(adult AML)	7.50779
2469	GSE61804	GSM1514249	Blood-Cancer	adult acute myeloid leukemia(adult AML)	8.18982
2471	GSE61804	GSM1514251	Blood-Cancer	adult acute myeloid leukemia(adult AML)	7.16993
2472	GSE61804	GSM1514252	Blood-Cancer	adult acute myeloid leukemia(adult AML)	8.67948
2473	GSE61804	GSM1514253	Blood-Cancer	adult acute myeloid leukemia(adult AML)	8.23362
2474	GSE61804	GSM1514254	Blood-Cancer	adult acute myeloid leukemia(adult AML)	8.81698
2476	GSE61804	GSM1514256	Blood-Cancer	adult acute myeloid leukemia(adult AML)	7.70044
2477	GSE61804	GSM1514257	Blood-Cancer	adult acute myeloid leukemia(adult AML)	8.36632
2478	GSE61804	GSM1514258	Blood-Cancer	adult acute myeloid leukemia(adult AML)	8.53138
2480	GSE61804	GSM1514260	Blood-Cancer	adult acute myeloid leukemia(adult AML)	7.96578
2481	GSE61804	GSM1514261	Blood-Cancer	adult acute myeloid leukemia(adult AML)	8.99718
2482	GSE61804	GSM1514262	Blood-Cancer	adult acute myeloid leukemia(adult AML)	6.72792
2483	GSE61804	GSM1514263	Blood-Cancer	adult acute myeloid leukemia(adult AML)	8.03342
2484	GSE61804	GSM1514264	Blood-Cancer	adult acute myeloid leukemia(adult AML)	8.3443
2485	GSE61804	GSM1514265	Blood-Cancer	adult acute myeloid leukemia(adult AML)	7.06609
2486	GSE61804	GSM1514266	Blood-Cancer	adult acute myeloid leukemia(adult AML)	7.99435
2487	GSE61804	GSM1514267	Blood-Cancer	adult acute myeloid leukemia(adult AML)	7.17991
2488	GSE61804	GSM1514268	Blood-Cancer	adult acute myeloid leukemia(adult AML)	8.29921
2489	GSE61804	GSM1514269	Blood-Cancer	adult acute myeloid leukemia(adult AML)	7.49185
2490	GSE61804	GSM1514270	Blood-Cancer	adult acute myeloid leukemia(adult AML)	7.50779
2491	GSE61804	GSM1514271	Blood-Cancer	adult acute myeloid leukemia(adult AML)	7.27612
2492	GSE61804	GSM1514272	Blood-Cancer	adult acute myeloid leukemia(adult AML)	7.54689
2493	GSE61804	GSM1514274	Blood-Cancer	adult acute myeloid leukemia(adult AML)	7.65105
2494	GSE61804	GSM1514275	Blood-Cancer	adult acute myeloid leukemia(adult AML)	7.93074
2496	GSE61804	GSM1514277	Blood-Cancer	adult acute myeloid leukemia(adult AML)	8.78463
2497	GSE61804	GSM1514278	Blood-Cancer	adult acute myeloid leukemia(adult AML)	7.60733
2498	GSE61804	GSM1514279	Blood-Cancer	adult acute myeloid leukemia(adult AML)	7.72792
2499	GSE61804	GSM1514280	Blood-Cancer	adult acute myeloid leukemia(adult AML)	8.5157
2500	GSE61804	GSM1514281	Blood-Cancer	adult acute myeloid leukemia(adult AML)	8.03342
2501	GSE61804	GSM1514282	Blood-Cancer	adult acute myeloid leukemia(adult AML)	8.71081
2502	GSE61804	GSM1514283	Blood-Cancer	adult acute myeloid leukemia(adult AML)	8.10852
2503	GSE61804	GSM1514284	Blood-Cancer	adult acute myeloid leukemia(adult AML)	8.17493
2504	GSE61804	GSM1514285	Blood-Cancer	adult acute myeloid leukemia(adult AML)	8.00563
2505	GSE61804	GSM1514286	Blood-Cancer	adult acute myeloid leukemia(adult AML)	6.79442
2506	GSE61804	GSM1514287	Blood-Cancer	adult acute myeloid leukemia(adult AML)	7.78136
2507	GSE61804	GSM1514288	Blood-Cancer	adult acute myeloid leukemia(adult AML)	7.56224
2508	GSE61804	GSM1514289	Blood-Cancer	adult acute myeloid leukemia(adult AML)	7.10852
2509	GSE61804	GSM1514290	Blood-Cancer	adult acute myeloid leukemia(adult AML)	8.66534
2510	GSE61804	GSM1514292	Blood-Cancer	adult acute myeloid leukemia(adult AML)	8.65464
2511	GSE61804	GSM1514293	Blood-Cancer	adult acute myeloid leukemia(adult AML)	8.60733
2512	GSE61804	GSM1514295	Blood-Cancer	adult acute myeloid leukemia(adult AML)	6.35755
2513	GSE61804	GSM1514297	Blood-Cancer	adult acute myeloid leukemia(adult AML)	8.58496
2514	GSE61804	GSM1514298	Blood-Cancer	adult acute myeloid leukemia(adult AML)	8.35315
2515	GSE61804	GSM1514299	Blood-Cancer	adult acute myeloid leukemia(adult AML)	9.35535
2516	GSE61804	GSM1514300	Blood-Cancer	adult acute myeloid leukemia(adult AML)	7.39232
2517	GSE61804	GSM1514301	Blood-Cancer	adult acute myeloid leukemia(adult AML)	9.21432
2519	GSE61804	GSM1514303	Blood-Cancer	adult acute myeloid leukemia(adult AML)	7.88264
2520	GSE61804	GSM1514304	Blood-Cancer	adult acute myeloid leukemia(adult AML)	7.96
2521	GSE61804	GSM1514305	Blood-Cancer	adult acute myeloid leukemia(adult AML)	8.53138
2522	GSE61804	GSM1514306	Blood-Cancer	adult acute myeloid leukemia(adult AML)	8.82018
2523	GSE61804	GSM1514307	Blood-Cancer	adult acute myeloid leukemia(adult AML)	7.27612
2524	GSE61804	GSM1514308	Blood-Cancer	adult acute myeloid leukemia(adult AML)	8.91289
2525	GSE61804	GSM1514309	Blood-Cancer	adult acute myeloid leukemia(adult AML)	8.51964
2527	GSE61804	GSM1514311	Blood-Cancer	adult acute myeloid leukemia(adult AML)	8.56224
2528	GSE61804	GSM1514312	Blood-Cancer	adult acute myeloid leukemia(adult AML)	8.80735
2529	GSE61804	GSM1514313	Blood-Cancer	adult acute myeloid leukemia(adult AML)	8.17991
2530	GSE61804	GSM1514314	Blood-Cancer	adult acute myeloid leukemia(adult AML)	6.42626
2531	GSE61804	GSM1514315	Blood-Cancer	adult acute myeloid leukemia(adult AML)	7.98868
2532	GSE61804	GSM1514316	Blood-Cancer	adult acute myeloid leukemia(adult AML)	8.11374
2533	GSE61804	GSM1514317	Blood-Cancer	adult acute myeloid leukemia(adult AML)	8.64746
2534	GSE61804	GSM1514318	Blood-Cancer	adult acute myeloid leukemia(adult AML)	7.62205
2536	GSE61804	GSM1514320	Blood-Cancer	adult acute myeloid leukemia(adult AML)	8.01681
2537	GSE61804	GSM1514321	Blood-Cancer	adult acute myeloid leukemia(adult AML)	6.71425
2538	GSE61804	GSM1514322	Blood-Cancer	adult acute myeloid leukemia(adult AML)	8.13443
2539	GSE61804	GSM1514323	Blood-Cancer	adult acute myeloid leukemia(adult AML)	9.01123
2540	GSE61804	GSM1514324	Blood-Cancer	adult acute myeloid leukemia(adult AML)	8.03892
2541	GSE61804	GSM1514326	Blood-Cancer	adult acute myeloid leukemia(adult AML)	8.85175
2542	GSE61804	GSM1514327	Blood-Cancer	adult acute myeloid leukemia(adult AML)	7.90689
2543	GSE61804	GSM1514328	Blood-Cancer	adult acute myeloid leukemia(adult AML)	7.15987
2544	GSE61804	GSM1514329	Blood-Cancer	adult acute myeloid leukemia(adult AML)	7.45121
2545	GSE61804	GSM1514330	Blood-Cancer	adult acute myeloid leukemia(adult AML)	6.89482
2546	GSE61804	GSM1514331	Blood-Cancer	adult acute myeloid leukemia(adult AML)	9.22159
2547	GSE61804	GSM1514332	Blood-Cancer	adult acute myeloid leukemia(adult AML)	7.70044
2548	GSE61804	GSM1514333	Blood-Cancer	adult acute myeloid leukemia(adult AML)	8.16491
[truncated: 954 more rows]

## Sheet: TSC22D3 GPL570
Index	Dataset_ID	Sample_ID	Cancer Type	Cancer Type Detailed	TSC22D3 expression level (Log2)
5379	GSE10258	GSM259087	Blood-Cancer	adult acute myeloid leukemia(adult AML)	11.1555
5380	GSE10258	GSM259088	Blood-Cancer	adult acute myeloid leukemia(adult AML)	10.8681
5381	GSE10258	GSM259089	Blood-Cancer	adult acute myeloid leukemia(adult AML)	11.8622
5382	GSE10258	GSM259090	Blood-Cancer	adult acute myeloid leukemia(adult AML)	12.8437
5383	GSE10258	GSM259091	Blood-Cancer	adult acute myeloid leukemia(adult AML)	12.1089
5384	GSE10258	GSM259092	Blood-Cancer	adult acute myeloid leukemia(adult AML)	11.5152
5385	GSE10258	GSM259093	Blood-Cancer	adult acute myeloid leukemia(adult AML)	10.4522
5387	GSE10258	GSM259095	Blood-Cancer	adult acute myeloid leukemia(adult AML)	12.0331
5388	GSE10258	GSM259096	Blood-Cancer	adult acute myeloid leukemia(adult AML)	10.2538
5389	GSE10258	GSM259097	Blood-Cancer	adult acute myeloid leukemia(adult AML)	11.5013
5392	GSE10258	GSM259100	Blood-Cancer	adult acute myeloid leukemia(adult AML)	12.6972
5393	GSE10258	GSM259101	Blood-Cancer	adult acute myeloid leukemia(adult AML)	9.83605
5394	GSE10358	GSM262030	Blood-Cancer	adult acute myeloid leukemia(adult AML)	11.4046
5395	GSE10358	GSM262031	Blood-Cancer	adult acute myeloid leukemia(adult AML)	10.3826
5396	GSE10358	GSM262032	Blood-Cancer	adult acute myeloid leukemia(adult AML)	12.3287
5397	GSE10358	GSM262033	Blood-Cancer	adult acute myeloid leukemia(adult AML)	10.2935
5398	GSE10358	GSM262034	Blood-Cancer	adult acute myeloid leukemia(adult AML)	10.6662
5399	GSE10358	GSM262035	Blood-Cancer	adult acute myeloid leukemia(adult AML)	11.0369
5400	GSE10358	GSM262036	Blood-Cancer	adult acute myeloid leukemia(adult AML)	10.3049
5401	GSE10358	GSM262037	Blood-Cancer	adult acute myeloid leukemia(adult AML)	11.7661
5402	GSE10358	GSM262038	Blood-Cancer	adult acute myeloid leukemia(adult AML)	9.90237
5403	GSE10358	GSM262039	Blood-Cancer	adult acute myeloid leukemia(adult AML)	10.6312
5404	GSE10358	GSM262040	Blood-Cancer	adult acute myeloid leukemia(adult AML)	11.5343
5405	GSE10358	GSM262041	Blood-Cancer	adult acute myeloid leukemia(adult AML)	8.90087
5406	GSE10358	GSM262042	Blood-Cancer	adult acute myeloid leukemia(adult AML)	10.6493
5407	GSE10358	GSM262043	Blood-Cancer	adult acute myeloid leukemia(adult AML)	11.4414
5408	GSE10358	GSM262044	Blood-Cancer	adult acute myeloid leukemia(adult AML)	11.6698
5409	GSE10358	GSM262045	Blood-Cancer	adult acute myeloid leukemia(adult AML)	9.17493
5410	GSE10358	GSM262046	Blood-Cancer	adult acute myeloid leukemia(adult AML)	9.04712
5411	GSE10358	GSM262047	Blood-Cancer	adult acute myeloid leukemia(adult AML)	10.545
5412	GSE10358	GSM262048	Blood-Cancer	adult acute myeloid leukemia(adult AML)	11.3576
5413	GSE10358	GSM262049	Blood-Cancer	adult acute myeloid leukemia(adult AML)	11.5493
5414	GSE10358	GSM262050	Blood-Cancer	adult acute myeloid leukemia(adult AML)	8.46353
5415	GSE10358	GSM262051	Blood-Cancer	adult acute myeloid leukemia(adult AML)	10.3117
5416	GSE10358	GSM262052	Blood-Cancer	adult acute myeloid leukemia(adult AML)	10.3465
5417	GSE10358	GSM262053	Blood-Cancer	adult acute myeloid leukemia(adult AML)	11.3896
5418	GSE10358	GSM262054	Blood-Cancer	adult acute myeloid leukemia(adult AML)	10.8033
5419	GSE10358	GSM262055	Blood-Cancer	adult acute myeloid leukemia(adult AML)	7.91886
5420	GSE10358	GSM262056	Blood-Cancer	adult acute myeloid leukemia(adult AML)	11.0701
5421	GSE10358	GSM262057	Blood-Cancer	adult acute myeloid leukemia(adult AML)	10.6944
5422	GSE10358	GSM262058	Blood-Cancer	adult acute myeloid leukemia(adult AML)	10.8727
5423	GSE10358	GSM262059	Blood-Cancer	adult acute myeloid leukemia(adult AML)	12.463
5424	GSE10358	GSM262060	Blood-Cancer	adult acute myeloid leukemia(adult AML)	9.43254
5425	GSE10358	GSM262061	Blood-Cancer	adult acute myeloid leukemia(adult AML)	12.3371
5426	GSE10358	GSM262062	Blood-Cancer	adult acute myeloid leukemia(adult AML)	11.0286
5427	GSE10358	GSM262063	Blood-Cancer	adult acute myeloid leukemia(adult AML)	9.76984
5428	GSE10358	GSM262064	Blood-Cancer	adult acute myeloid leukemia(adult AML)	11.0423
5429	GSE10358	GSM262065	Blood-Cancer	adult acute myeloid leukemia(adult AML)	9.96
5430	GSE10358	GSM262066	Blood-Cancer	adult acute myeloid leukemia(adult AML)	8.9542
5431	GSE10358	GSM262067	Blood-Cancer	adult acute myeloid leukemia(adult AML)	10.3015
5432	GSE10358	GSM262068	Blood-Cancer	adult acute myeloid leukemia(adult AML)	10.8463
5433	GSE10358	GSM262069	Blood-Cancer	adult acute myeloid leukemia(adult AML)	10.2095
5434	GSE10358	GSM262070	Blood-Cancer	adult acute myeloid leukemia(adult AML)	9.46964
5435	GSE10358	GSM262071	Blood-Cancer	adult acute myeloid leukemia(adult AML)	10.137
5436	GSE10358	GSM262072	Blood-Cancer	adult acute myeloid leukemia(adult AML)	4.9542
5437	GSE10358	GSM262073	Blood-Cancer	adult acute myeloid leukemia(adult AML)	6.45943
5438	GSE10358	GSM262074	Blood-Cancer	adult acute myeloid leukemia(adult AML)	6.18982
5439	GSE10358	GSM262075	Blood-Cancer	adult acute myeloid leukemia(adult AML)	5.90689
5440	GSE10358	GSM262076	Blood-Cancer	adult acute myeloid leukemia(adult AML)	6.64386
5441	GSE10358	GSM262077	Blood-Cancer	adult acute myeloid leukemia(adult AML)	6.62936
5442	GSE10358	GSM262078	Blood-Cancer	adult acute myeloid leukemia(adult AML)	6.62936
5443	GSE10358	GSM262079	Blood-Cancer	adult acute myeloid leukemia(adult AML)	6.37504
5444	GSE10358	GSM262080	Blood-Cancer	adult acute myeloid leukemia(adult AML)	6.35755
5445	GSE10358	GSM262090	Blood-Cancer	adult acute myeloid leukemia(adult AML)	6.22882
5446	GSE10358	GSM262091	Blood-Cancer	adult acute myeloid leukemia(adult AML)	6.45943
5447	GSE10358	GSM262092	Blood-Cancer	adult acute myeloid leukemia(adult AML)	6.64386
5448	GSE10358	GSM262093	Blood-Cancer	adult acute myeloid leukemia(adult AML)	6.2854
5449	GSE10358	GSM262094	Blood-Cancer	adult acute myeloid leukemia(adult AML)	6.72792
5450	GSE10358	GSM262095	Blood-Cancer	adult acute myeloid leukemia(adult AML)	6.79442
5451	GSE10358	GSM262096	Blood-Cancer	adult acute myeloid leukemia(adult AML)	6.33985
5452	GSE10358	GSM262097	Blood-Cancer	adult acute myeloid leukemia(adult AML)	5.20945
5453	GSE10358	GSM262098	Blood-Cancer	adult acute myeloid leukemia(adult AML)	5.64386
5454	GSE10358	GSM262099	Blood-Cancer	adult acute myeloid leukemia(adult AML)	6.44294
5455	GSE10358	GSM262100	Blood-Cancer	adult acute myeloid leukemia(adult AML)	6.42626
5456	GSE10358	GSM262101	Blood-Cancer	adult acute myeloid leukemia(adult AML)	5.80736
5457	GSE10358	GSM262102	Blood-Cancer	adult acute myeloid leukemia(adult AML)	6.35755
5458	GSE10358	GSM262103	Blood-Cancer	adult acute myeloid leukemia(adult AML)	6.50779
5459	GSE10358	GSM262104	Blood-Cancer	adult acute myeloid leukemia(adult AML)	6.89482
5460	GSE10358	GSM262105	Blood-Cancer	adult acute myeloid leukemia(adult AML)	6.88264
5461	GSE10358	GSM262106	Blood-Cancer	adult acute myeloid leukemia(adult AML)	6.08746
5462	GSE10358	GSM262107	Blood-Cancer	adult acute myeloid leukemia(adult AML)	6.52356
5463	GSE10358	GSM262108	Blood-Cancer	adult acute myeloid leukemia(adult AML)	7.25739
5464	GSE10358	GSM262109	Blood-Cancer	adult acute myeloid leukemia(adult AML)	7.18982
5465	GSE10358	GSM262110	Blood-Cancer	adult acute myeloid leukemia(adult AML)	5.52356
5466	GSE10358	GSM262111	Blood-Cancer	adult acute myeloid leukemia(adult AML)	6.58496
5467	GSE10358	GSM262112	Blood-Cancer	adult acute myeloid leukemia(adult AML)	7.90087
5468	GSE10358	GSM262113	Blood-Cancer	adult acute myeloid leukemia(adult AML)	6.96578
5469	GSE10358	GSM262114	Blood-Cancer	adult acute myeloid leukemia(adult AML)	6.80736
5470	GSE10358	GSM262115	Blood-Cancer	adult acute myeloid leukemia(adult AML)	6.65821
5471	GSE10358	GSM262116	Blood-Cancer	adult acute myeloid leukemia(adult AML)	6.16993
5472	GSE10358	GSM262117	Blood-Cancer	adult acute myeloid leukemia(adult AML)	6.08746
5473	GSE10358	GSM262118	Blood-Cancer	adult acute myeloid leukemia(adult AML)	7.06609
5474	GSE10358	GSM262119	Blood-Cancer	adult acute myeloid leukemia(adult AML)	5.52356
5475	GSE10358	GSM262120	Blood-Cancer	adult acute myeloid leukemia(adult AML)	6.42626
5476	GSE10358	GSM262121	Blood-Cancer	adult acute myeloid leukemia(adult AML)	6.12928
5477	GSE10358	GSM262122	Blood-Cancer	adult acute myeloid leukemia(adult AML)	5.88264
5478	GSE10358	GSM262123	Blood-Cancer	adult acute myeloid leukemia(adult AML)	6.56986
5479	GSE10358	GSM262124	Blood-Cancer	adult acute myeloid leukemia(adult AML)	6.72792
5480	GSE10358	GSM262125	Blood-Cancer	adult acute myeloid leukemia(adult AML)	13.3386
5481	GSE10358	GSM262126	Blood-Cancer	adult acute myeloid leukemia(adult AML)	11.7009
5482	GSE10358	GSM262127	Blood-Cancer	adult acute myeloid leukemia(adult AML)	10.9701
5483	GSE10358	GSM262128	Blood-Cancer	adult acute myeloid leukemia(adult AML)	10.1472
5484	GSE10358	GSM262129	Blood-Cancer	adult acute myeloid leukemia(adult AML)	11.0768
5485	GSE10358	GSM262130	Blood-Cancer	adult acute myeloid leukemia(adult AML)	11.8341
5486	GSE10358	GSM262131	Blood-Cancer	adult acute myeloid leukemia(adult AML)	12.2894
5487	GSE10358	GSM262132	Blood-Cancer	adult acute myeloid leukemia(adult AML)	12.5641
5488	GSE10358	GSM262133	Blood-Cancer	adult acute myeloid leukemia(adult AML)	12.2321
5489	GSE10358	GSM262134	Blood-Cancer	adult acute myeloid leukemia(adult AML)	10.2784
5490	GSE10358	GSM262135	Blood-Cancer	adult acute myeloid leukemia(adult AML)	12.5001
5491	GSE10358	GSM262136	Blood-Cancer	adult acute myeloid leukemia(adult AML)	12.4147
5492	GSE10358	GSM262137	Blood-Cancer	adult acute myeloid leukemia(adult AML)	11.2324
5493	GSE10358	GSM262138	Blood-Cancer	adult acute myeloid leukemia(adult AML)	12.3058
5494	GSE10358	GSM262139	Blood-Cancer	adult acute myeloid leukemia(adult AML)	10.8688
5495	GSE10358	GSM262140	Blood-Cancer	adult acute myeloid leukemia(adult AML)	12.0698
5496	GSE10358	GSM262141	Blood-Cancer	adult acute myeloid leukemia(adult AML)	11.7283
5497	GSE10358	GSM262142	Blood-Cancer	adult acute myeloid leukemia(adult AML)	12.1652
5498	GSE10358	GSM262143	Blood-Cancer	adult acute myeloid leukemia(adult AML)	10.8963
5499	GSE10358	GSM262144	Blood-Cancer	adult acute myeloid leukemia(adult AML)	11.0587
5500	GSE10358	GSM262145	Blood-Cancer	adult acute myeloid leukemia(adult AML)	11.4848
5501	GSE10358	GSM262146	Blood-Cancer	adult acute myeloid leukemia(adult AML)	11.432
5502	GSE10358	GSM262147	Blood-Cancer	adult acute myeloid leukemia(adult AML)	11.7482
5503	GSE10358	GSM262148	Blood-Cancer	adult acute myeloid leukemia(adult AML)	11.764
5504	GSE10358	GSM262149	Blood-Cancer	adult acute myeloid leukemia(adult AML)	10.7846
5505	GSE10358	GSM262150	Blood-Cancer	adult acute myeloid leukemia(adult AML)	11.6041
5506	GSE10358	GSM262151	Blood-Cancer	adult acute myeloid leukemia(adult AML)	12.7258
5507	GSE10358	GSM262152	Blood-Cancer	adult acute myeloid leukemia(adult AML)	11.1561
5508	GSE10358	GSM262153	Blood-Cancer	adult acute myeloid leukemia(adult AML)	11.8142
5509	GSE10358	GSM262154	Blood-Cancer	adult acute myeloid leukemia(adult AML)	9.47371
5510	GSE10358	GSM262155	Blood-Cancer	adult acute myeloid leukemia(adult AML)	10.6303
5511	GSE10358	GSM262156	Blood-Cancer	adult acute myeloid leukemia(adult AML)	12.3718
5512	GSE10358	GSM262157	Blood-Cancer	adult acute myeloid leukemia(adult AML)	11.9947
5513	GSE10358	GSM262158	Blood-Cancer	adult acute myeloid leukemia(adult AML)	12.2784
5514	GSE10358	GSM262159	Blood-Cancer	adult acute myeloid leukemia(adult AML)	11.2998
5515	GSE10358	GSM262160	Blood-Cancer	adult acute myeloid leukemia(adult AML)	11.5362
5516	GSE10358	GSM262161	Blood-Cancer	adult acute myeloid leukemia(adult AML)	12.9965
5517	GSE10358	GSM262162	Blood-Cancer	adult acute myeloid leukemia(adult AML)	11.8638
5518	GSE10358	GSM262163	Blood-Cancer	adult acute myeloid leukemia(adult AML)	9.99294
5519	GSE10358	GSM262164	Blood-Cancer	adult acute myeloid leukemia(adult AML)	11.9218
5520	GSE10358	GSM262165	Blood-Cancer	adult acute myeloid leukemia(adult AML)	10.683
5521	GSE10358	GSM262166	Blood-Cancer	adult acute myeloid leukemia(adult AML)	11.0967
5522	GSE10358	GSM262167	Blood-Cancer	adult acute myeloid leukemia(adult AML)	10.865
5523	GSE10358	GSM262168	Blood-Cancer	adult acute myeloid leukemia(adult AML)	11.3625
5524	GSE10358	GSM262169	Blood-Cancer	adult acute myeloid leukemia(adult AML)	11.3304
5525	GSE10358	GSM262170	Blood-Cancer	adult acute myeloid leukemia(adult AML)	11.1485
5526	GSE10358	GSM262171	Blood-Cancer	adult acute myeloid leukemia(adult AML)	12.4538
5527	GSE10358	GSM262172	Blood-Cancer	adult acute myeloid leukemia(adult AML)	12.384
5528	GSE10358	GSM262173	Blood-Cancer	adult acute myeloid leukemia(adult AML)	10.9181
5529	GSE10358	GSM262174	Blood-Cancer	adult acute myeloid leukemia(adult AML)	12.0227
5530	GSE10358	GSM262175	Blood-Cancer	adult acute myeloid leukemia(adult AML)	10.1923
5531	GSE10358	GSM262176	Blood-Cancer	adult acute myeloid leukemia(adult AML)	12.5512
5532	GSE10358	GSM262177	Blood-Cancer	adult acute myeloid leukemia(adult AML)	13.3522
5533	GSE10358	GSM262178	Blood-Cancer	adult acute myeloid leukemia(adult AML)	10.4491
5534	GSE10358	GSM262179	Blood-Cancer	adult acute myeloid leukemia(adult AML)	11.1818
5535	GSE10358	GSM262180	Blood-Cancer	adult acute myeloid leukemia(adult AML)	12.3343
5536	GSE10358	GSM262181	Blood-Cancer	adult acute myeloid leukemia(adult AML)	11.7805
5537	GSE10358	GSM262182	Blood-Cancer	adult acute myeloid leukemia(adult AML)	12.3315
5538	GSE10358	GSM262183	Blood-Cancer	adult acute myeloid leukemia(adult AML)	10.5459
5539	GSE10358	GSM262184	Blood-Cancer	adult acute myeloid leukemia(adult AML)	10.9636
5540	GSE10358	GSM262185	Blood-Cancer	adult acute myeloid leukemia(adult AML)	13.0788
5541	GSE10358	GSM262186	Blood-Cancer	adult acute myeloid leukemia(adult AML)	11.6515
5542	GSE10358	GSM262187	Blood-Cancer	adult acute myeloid leukemia(adult AML)	12.4424
5543	GSE10358	GSM262188	Blood-Cancer	adult acute myeloid leukemia(adult AML)	11.4351
5544	GSE10358	GSM262189	Blood-Cancer	adult acute myeloid leukemia(adult AML)	10.8673
5545	GSE10358	GSM262190	Blood-Cancer	adult acute myeloid leukemia(adult AML)	10.9665
5546	GSE10358	GSM262191	Blood-Cancer	adult acute myeloid leukemia(adult AML)	12.6043
5547	GSE10358	GSM262192	Blood-Cancer	adult acute myeloid leukemia(adult AML)	9.90689
5548	GSE10358	GSM262193	Blood-Cancer	adult acute myeloid leukemia(adult AML)	11.3614
5549	GSE10358	GSM262194	Blood-Cancer	adult acute myeloid leukemia(adult AML)	11.1655
5550	GSE10358	GSM262195	Blood-Cancer	adult acute myeloid leukemia(adult AML)	9.68475
5551	GSE10358	GSM262196	Blood-Cancer	adult acute myeloid leukemia(adult AML)	12.7187
5552	GSE10358	GSM262197	Blood-Cancer	adult acute myeloid leukemia(adult AML)	11.3658
5553	GSE10358	GSM262198	Blood-Cancer	adult acute myeloid leukemia(adult AML)	11.8669
5554	GSE10358	GSM262199	Blood-Cancer	adult acute myeloid leukemia(adult AML)	11.4584
5555	GSE10358	GSM262200	Blood-Cancer	adult acute myeloid leukemia(adult AML)	10.9189
5556	GSE10358	GSM262201	Blood-Cancer	adult acute myeloid leukemia(adult AML)	10.5887
5557	GSE10358	GSM262202	Blood-Cancer	adult acute myeloid leukemia(adult AML)	9.43879
5558	GSE10358	GSM262203	Blood-Cancer	adult acute myeloid leukemia(adult AML)	12.1966
5559	GSE10358	GSM262204	Blood-Cancer	adult acute myeloid leukemia(adult AML)	11.3365
5560	GSE10358	GSM262205	Blood-Cancer	adult acute myeloid leukemia(adult AML)	10.8329
5561	GSE10358	GSM262206	Blood-Cancer	adult acute myeloid leukemia(adult AML)	10.5372
5562	GSE10358	GSM262207	Blood-Cancer	adult acute myeloid leukemia(adult AML)	11.8098
5563	GSE10358	GSM262208	Blood-Cancer	adult acute myeloid leukemia(adult AML)	10.6073
5564	GSE10358	GSM262209	Blood-Cancer	adult acute myeloid leukemia(adult AML)	11.7789
5565	GSE10358	GSM262210	Blood-Cancer	adult acute myeloid leukemia(adult AML)	12.5147
5566	GSE10358	GSM262211	Blood-Cancer	adult acute myeloid leukemia(adult AML)	11.2282
5567	GSE10358	GSM262212	Blood-Cancer	adult acute myeloid leukemia(adult AML)	10.5943
5568	GSE10358	GSM262213	Blood-Cancer	adult acute myeloid leukemia(adult AML)	12.7179
5569	GSE10358	GSM262214	Blood-Cancer	adult acute myeloid leukemia(adult AML)	12.3446
5570	GSE10358	GSM262215	Blood-Cancer	adult acute myeloid leukemia(adult AML)	11.7586
5571	GSE10358	GSM262216	Blood-Cancer	adult acute myeloid leukemia(adult AML)	12.5936
5572	GSE10358	GSM262217	Blood-Cancer	adult acute myeloid leukemia(adult AML)	6.59991
5573	GSE10358	GSM262218	Blood-Cancer	adult acute myeloid leukemia(adult AML)	6.47573
5574	GSE10358	GSM262219	Blood-Cancer	adult acute myeloid leukemia(adult AML)	6.06609
5575	GSE10358	GSM262220	Blood-Cancer	adult acute myeloid leukemia(adult AML)	6.24793
5576	GSE10358	GSM262221	Blood-Cancer	adult acute myeloid leukemia(adult AML)	6.22882
5577	GSE10358	GSM262222	Blood-Cancer	adult acute myeloid leukemia(adult AML)	6.2854
5578	GSE10358	GSM262254	Blood-Cancer	adult acute myeloid leukemia(adult AML)	10.2656
5579	GSE10358	GSM262255	Blood-Cancer	adult acute myeloid leukemia(adult AML)	12.3979
5580	GSE10358	GSM262256	Blood-Cancer	adult acute myeloid leukemia(adult AML)	12.969
5581	GSE10358	GSM262257	Blood-Cancer	adult acute myeloid leukemia(adult AML)	11.2732
6221	GSE11135	GSM280838	Blood-Cancer	adult acute myeloid leukemia(adult AML)	11.4507
6222	GSE11135	GSM280839	Blood-Cancer	adult acute myeloid leukemia(adult AML)	11.4184
6225	GSE11135	GSM280858	Blood-Cancer	adult acute myeloid leukemia(adult AML)	11.2052
6226	GSE11135	GSM280859	Blood-Cancer	adult acute myeloid leukemia(adult AML)	11.1618
6229	GSE11135	GSM280878	Blood-Cancer	adult acute myeloid leukemia(adult AML)	10.0795
6230	GSE11135	GSM280879	Blood-Cancer	adult acute myeloid leukemia(adult AML)	10.5953
6233	GSE11135	GSM280902	Blood-Cancer	adult acute myeloid leukemia(adult AML)	11.3112
6234	GSE11135	GSM280903	Blood-Cancer	adult acute myeloid leukemia(adult AML)	11.3415
6237	GSE11135	GSM280918	Blood-Cancer	adult acute myeloid leukemia(adult AML)	10.9586
6238	GSE11135	GSM280919	Blood-Cancer	adult acute myeloid leukemia(adult AML)	11.2228
6241	GSE11135	GSM280934	Blood-Cancer	adult acute myeloid leukemia(adult AML)	11.3526
6242	GSE11135	GSM280935	Blood-Cancer	adult acute myeloid leukemia(adult AML)	11.2709
6245	GSE11135	GSM280950	Blood-Cancer	adult acute myeloid leukemia(adult AML)	11.3449
6246	GSE11135	GSM280951	Blood-Cancer	adult acute myeloid leukemia(adult AML)	11.2998
6249	GSE11135	GSM280966	Blood-Cancer	adult acute myeloid leukemia(adult AML)	11.2204
6250	GSE11135	GSM280967	Blood-Cancer	adult acute myeloid leukemia(adult AML)	11.1923
6253	GSE11135	GSM280984	Blood-Cancer	adult acute myeloid leukemia(adult AML)	10.8478
6254	GSE11135	GSM280985	Blood-Cancer	adult acute myeloid leukemia(adult AML)	9.3966
6257	GSE11135	GSM281000	Blood-Cancer	adult acute myeloid leukemia(adult AML)	10.6484
6258	GSE11135	GSM281001	Blood-Cancer	adult acute myeloid leukemia(adult AML)	10.9506
6523	GSE12326	GSM309694	Blood-Cancer	adult acute myeloid leukemia(adult AML)	11.3641
6524	GSE12326	GSM309695	Blood-Cancer	adult acute myeloid leukemia(adult AML)	11.2639
6525	GSE12326	GSM309696	Blood-Cancer	adult acute myeloid leukemia(adult AML)	10.7279
6526	GSE12326	GSM309697	Blood-Cancer	adult acute myeloid leukemia(adult AML)	10.0512
6527	GSE12326	GSM309698	Blood-Cancer	adult acute myeloid leukemia(adult AML)	11.8517
6528	GSE12326	GSM309699	Blood-Cancer	adult acute myeloid leukemia(adult AML)	10.2609
6534	GSE12417	GSM316652	Blood-Cancer	adult acute myeloid leukemia(adult AML)	12.1399
6535	GSE12417	GSM316653	Blood-Cancer	adult acute myeloid leukemia(adult AML)	12.7429
6536	GSE12417	GSM316654	Blood-Cancer	adult acute myeloid leukemia(adult AML)	12.2336
6537	GSE12417	GSM316655	Blood-Cancer	adult acute myeloid leukemia(adult AML)	12.4383
6538	GSE12417	GSM316656	Blood-Cancer	adult acute myeloid leukemia(adult AML)	11.7453
6539	GSE12417	GSM316657	Blood-Cancer	adult acute myeloid leukemia(adult AML)	10.5479
6540	GSE12417	GSM316659	Blood-Cancer	adult acute myeloid leukemia(adult AML)	11.7793
6541	GSE12417	GSM316660	Blood-Cancer	adult acute myeloid leukemia(adult AML)	10.1137
6542	GSE12417	GSM316661	Blood-Cancer	adult acute myeloid leukemia(adult AML)	12.0495
6543	GSE12417	GSM316662	Blood-Cancer	adult acute myeloid leukemia(adult AML)	12.279
6544	GSE12417	GSM316663	Blood-Cancer	adult acute myeloid leukemia(adult AML)	11.8431
6545	GSE12417	GSM316664	Blood-Cancer	adult acute myeloid leukemia(adult AML)	12.378
6546	GSE12417	GSM316665	Blood-Cancer	adult acute myeloid leukemia(adult AML)	11.357
6547	GSE12417	GSM316666	Blood-Cancer	adult acute myeloid leukemia(adult AML)	12.5394
6548	GSE12417	GSM316667	Blood-Cancer	adult acute myeloid leukemia(adult AML)	12.2186
6549	GSE12417	GSM316668	Blood-Cancer	adult acute myeloid leukemia(adult AML)	11.2426
6550	GSE12417	GSM316669	Blood-Cancer	adult acute myeloid leukemia(adult AML)	12.8763
6551	GSE12417	GSM316670	Blood-Cancer	adult acute myeloid leukemia(adult AML)	11.3259
6552	GSE12417	GSM316671	Blood-Cancer	adult acute myeloid leukemia(adult AML)	11.7863
6553	GSE12417	GSM316672	Blood-Cancer	adult acute myeloid leukemia(adult AML)	11.964
6554	GSE12417	GSM316673	Blood-Cancer	adult acute myeloid leukemia(adult AML)	12.0593
6555	GSE12417	GSM316674	Blood-Cancer	adult acute myeloid leukemia(adult AML)	11.8218
6556	GSE12417	GSM316675	Blood-Cancer	adult acute myeloid leukemia(adult AML)	12.4073
6557	GSE12417	GSM316676	Blood-Cancer	adult acute myeloid leukemia(adult AML)	11.9769
6558	GSE12417	GSM316677	Blood-Cancer	adult acute myeloid leukemia(adult AML)	11.4126
6559	GSE12417	GSM316678	Blood-Cancer	adult acute myeloid leukemia(adult AML)	11.2592
6560	GSE12417	GSM316679	Blood-Cancer	adult acute myeloid leukemia(adult AML)	10.3805
6561	GSE12417	GSM316680	Blood-Cancer	adult acute myeloid leukemia(adult AML)	11.0389
6562	GSE12417	GSM316681	Blood-Cancer	adult acute myeloid leukemia(adult AML)	10.7607
6563	GSE12417	GSM316682	Blood-Cancer	adult acute myeloid leukemia(adult AML)	12.0203
6564	GSE12417	GSM316683	Blood-Cancer	adult acute myeloid leukemia(adult AML)	11.5053
6565	GSE12417	GSM316684	Blood-Cancer	adult acute myeloid leukemia(adult AML)	11.0464
6566	GSE12417	GSM316685	Blood-Cancer	adult acute myeloid leukemia(adult AML)	11.5435
6567	GSE12417	GSM316686	Blood-Cancer	adult acute myeloid leukemia(adult AML)	12.0815
6568	GSE12417	GSM316687	Blood-Cancer	adult acute myeloid leukemia(adult AML)	11.6175
6569	GSE12417	GSM316688	Blood-Cancer	adult acute myeloid leukemia(adult AML)	11.1144
6570	GSE12417	GSM316689	Blood-Cancer	adult acute myeloid leukemia(adult AML)	12.0307
6571	GSE12417	GSM316690	Blood-Cancer	adult acute myeloid leukemia(adult AML)	12.4448
6572	GSE12417	GSM316691	Blood-Cancer	adult acute myeloid leukemia(adult AML)	11.8784
6573	GSE12417	GSM316692	Blood-Cancer	adult acute myeloid leukemia(adult AML)	12.129
6574	GSE12417	GSM316693	Blood-Cancer	adult acute myeloid leukemia(adult AML)	11.7125
6575	GSE12417	GSM316694	Blood-Cancer	adult acute myeloid leukemia(adult AML)	11.4599
6576	GSE12417	GSM316695	Blood-Cancer	adult acute myeloid leukemia(adult AML)	11.4194
6577	GSE12417	GSM316696	Blood-Cancer	adult acute myeloid leukemia(adult AML)	11.2161
6578	GSE12417	GSM316697	Blood-Cancer	adult acute myeloid leukemia(adult AML)	12.4535
6579	GSE12417	GSM316698	Blood-Cancer	adult acute myeloid leukemia(adult AML)	11.3387
6580	GSE12417	GSM316699	Blood-Cancer	adult acute myeloid leukemia(adult AML)	11.2438
6581	GSE12417	GSM316700	Blood-Cancer	adult acute myeloid leukemia(adult AML)	11.9315
6582	GSE12417	GSM316701	Blood-Cancer	adult acute myeloid leukemia(adult AML)	11.7665
6583	GSE12417	GSM316702	Blood-Cancer	adult acute myeloid leukemia(adult AML)	12.1665
6584	GSE12417	GSM316703	Blood-Cancer	adult acute myeloid leukemia(adult AML)	11.5976
6585	GSE12417	GSM316704	Blood-Cancer	adult acute myeloid leukemia(adult AML)	12.3343
6586	GSE12417	GSM316705	Blood-Cancer	adult acute myeloid leukemia(adult AML)	12.3606
6587	GSE12417	GSM316706	Blood-Cancer	adult acute myeloid leukemia(adult AML)	9.50184
6588	GSE12417	GSM316707	Blood-Cancer	adult acute myeloid leukemia(adult AML)	11.8435
6589	GSE12417	GSM316708	Blood-Cancer	adult acute myeloid leukemia(adult AML)	11.4105
6590	GSE12417	GSM316709	Blood-Cancer	adult acute myeloid leukemia(adult AML)	11.7756
6591	GSE12417	GSM316710	Blood-Cancer	adult acute myeloid leukemia(adult AML)	11.5751
6592	GSE12417	GSM316711	Blood-Cancer	adult acute myeloid leukemia(adult AML)	11.5275
6593	GSE12417	GSM316712	Blood-Cancer	adult acute myeloid leukemia(adult AML)	11.1674
6594	GSE12417	GSM316713	Blood-Cancer	adult acute myeloid leukemia(adult AML)	13.2734
6595	GSE12417	GSM316714	Blood-Cancer	adult acute myeloid leukemia(adult AML)	12.3205
6596	GSE12417	GSM316715	Blood-Cancer	adult acute myeloid leukemia(adult AML)	10.858
6597	GSE12417	GSM316716	Blood-Cancer	adult acute myeloid leukemia(adult AML)	11.8384
6598	GSE12417	GSM316717	Blood-Cancer	adult acute myeloid leukemia(adult AML)	12.0885
6599	GSE12417	GSM316718	Blood-Cancer	adult acute myeloid leukemia(adult AML)	12.1196
6600	GSE12417	GSM316719	Blood-Cancer	adult acute myeloid leukemia(adult AML)	12.4773
6601	GSE12417	GSM316720	Blood-Cancer	adult acute myeloid leukemia(adult AML)	12.2753
6602	GSE12417	GSM316721	Blood-Cancer	adult acute myeloid leukemia(adult AML)	12.2033
6603	GSE12417	GSM316722	Blood-Cancer	adult acute myeloid leukemia(adult AML)	9.73978
6604	GSE12417	GSM316723	Blood-Cancer	adult acute myeloid leukemia(adult AML)	10.7228
6605	GSE12417	GSM316724	Blood-Cancer	adult acute myeloid leukemia(adult AML)	11.3281
6606	GSE12417	GSM316725	Blood-Cancer	adult acute myeloid leukemia(adult AML)	12.2423
6607	GSE12417	GSM316726	Blood-Cancer	adult acute myeloid leukemia(adult AML)	11.3559
6608	GSE12417	GSM316727	Blood-Cancer	adult acute myeloid leukemia(adult AML)	10.4094
6609	GSE12417	GSM316728	Blood-Cancer	adult acute myeloid leukemia(adult AML)	11.757
6610	GSE12417	GSM316729	Blood-Cancer	adult acute myeloid leukemia(adult AML)	11.4873
6611	GSE12417	GSM316730	Blood-Cancer	adult acute myeloid leukemia(adult AML)	11.6909
7378	GSE13159	GSM330387	Blood-Cancer	adult acute myeloid leukemia(adult AML)	13.0147
7379	GSE13159	GSM330388	Blood-Cancer	adult acute myeloid leukemia(adult AML)	12.5505
7380	GSE13159	GSM330389	Blood-Cancer	adult acute myeloid leukemia(adult AML)	11.2155
7381	GSE13159	GSM330390	Blood-Cancer	adult acute myeloid leukemia(adult AML)	11.2491
7382	GSE13159	GSM330391	Blood-Cancer	adult acute myeloid leukemia(adult AML)	10.4019
7383	GSE13159	GSM330392	Blood-Cancer	adult acute myeloid leukemia(adult AML)	9.71081
7384	GSE13159	GSM330393	Blood-Cancer	adult acute myeloid leukemia(adult AML)	12.917
7385	GSE13159	GSM330394	Blood-Cancer	adult acute myeloid leukemia(adult AML)	12.6869
7386	GSE13159	GSM330395	Blood-Cancer	adult acute myeloid leukemia(adult AML)	11.84
7387	GSE13159	GSM330396	Blood-Cancer	adult acute myeloid leukemia(adult AML)	11.2167
7388	GSE13159	GSM330397	Blood-Cancer	adult acute myeloid leukemia(adult AML)	11.9159
7389	GSE13159	GSM330398	Blood-Cancer	adult acute myeloid leukemia(adult AML)	9.43879
7390	GSE13159	GSM330399	Blood-Cancer	adult acute myeloid leukemia(adult AML)	11.0741
7391	GSE13159	GSM330400	Blood-Cancer	adult acute myeloid leukemia(adult AML)	11.9901
7392	GSE13159	GSM330401	Blood-Cancer	adult acute myeloid leukemia(adult AML)	10.7723
7393	GSE13159	GSM330402	Blood-Cancer	adult acute myeloid leukemia(adult AML)	10.8202
7394	GSE13159	GSM330403	Blood-Cancer	adult acute myeloid leukemia(adult AML)	10.6786
7395	GSE13159	GSM330404	Blood-Cancer	adult acute myeloid leukemia(adult AML)	12.3523
7396	GSE13159	GSM330405	Blood-Cancer	adult acute myeloid leukemia(adult AML)	11.0808
7397	GSE13159	GSM330406	Blood-Cancer	adult acute myeloid leukemia(adult AML)	12.6542
7398	GSE13159	GSM330407	Blood-Cancer	adult acute myeloid leukemia(adult AML)	13.3008
7399	GSE13159	GSM330408	Blood-Cancer	adult acute myeloid leukemia(adult AML)	11.2819
7400	GSE13159	GSM330409	Blood-Cancer	adult acute myeloid leukemia(adult AML)	11.1189
7401	GSE13159	GSM330410	Blood-Cancer	adult acute myeloid leukemia(adult AML)	11.7785
7402	GSE13159	GSM330411	Blood-Cancer	adult acute myeloid leukemia(adult AML)	11.3886
7403	GSE13159	GSM330412	Blood-Cancer	adult acute myeloid leukemia(adult AML)	9.85798
7404	GSE13159	GSM330413	Blood-Cancer	adult acute myeloid leukemia(adult AML)	11.9961
7405	GSE13159	GSM330414	Blood-Cancer	adult acute myeloid leukemia(adult AML)	10.858
7406	GSE13159	GSM330415	Blood-Cancer	adult acute myeloid leukemia(adult AML)	12.4691
7407	GSE13159	GSM330416	Blood-Cancer	adult acute myeloid leukemia(adult AML)	10.668
7408	GSE13159	GSM330417	Blood-Cancer	adult acute myeloid leukemia(adult AML)	11.8337
7409	GSE13159	GSM330418	Blood-Cancer	adult acute myeloid leukemia(adult AML)	12.6865
7410	GSE13159	GSM330419	Blood-Cancer	adult acute myeloid leukemia(adult AML)	13.003
7411	GSE13159	GSM330420	Blood-Cancer	adult acute myeloid leukemia(adult AML)	12.8343
7412	GSE13159	GSM330421	Blood-Cancer	adult acute myeloid leukemia(adult AML)	9.60363
7413	GSE13159	GSM330422	Blood-Cancer	adult acute myeloid leukemia(adult AML)	12.5093
7414	GSE13159	GSM330423	Blood-Cancer	adult acute myeloid leukemia(adult AML)	11.6896
7415	GSE13159	GSM330424	Blood-Cancer	adult acute myeloid leukemia(adult AML)	11.1357
7416	GSE13159	GSM330425	Blood-Cancer	adult acute myeloid leukemia(adult AML)	11.2318
7417	GSE13159	GSM330426	Blood-Cancer	adult acute myeloid leukemia(adult AML)	11.6018
7418	GSE13159	GSM330427	Blood-Cancer	adult acute myeloid leukemia(adult AML)	10.363
7419	GSE13159	GSM330428	Blood-Cancer	adult acute myeloid leukemia(adult AML)	12.7916
7420	GSE13159	GSM330429	Blood-Cancer	adult acute myeloid leukemia(adult AML)	12.912
7421	GSE13159	GSM330430	Blood-Cancer	adult acute myeloid leukemia(adult AML)	12.3208
7422	GSE13159	GSM330431	Blood-Cancer	adult acute myeloid leukemia(adult AML)	12.3931
7423	GSE13159	GSM330432	Blood-Cancer	adult acute myeloid leukemia(adult AML)	10.207
7424	GSE13159	GSM330433	Blood-Cancer	adult acute myeloid leukemia(adult AML)	11.8122
7425	GSE13159	GSM330434	Blood-Cancer	adult acute myeloid leukemia(adult AML)	9.94251
7426	GSE13159	GSM330435	Blood-Cancer	adult acute myeloid leukemia(adult AML)	10.3696
7427	GSE13159	GSM330436	Blood-Cancer	adult acute myeloid leukemia(adult AML)	11.2216
7428	GSE13159	GSM330437	Blood-Cancer	adult acute myeloid leukemia(adult AML)	12.6221
7429	GSE13159	GSM330438	Blood-Cancer	adult acute myeloid leukemia(adult AML)	8.93074
7430	GSE13159	GSM330439	Blood-Cancer	adult acute myeloid leukemia(adult AML)	11.3619
7431	GSE13159	GSM330440	Blood-Cancer	adult acute myeloid leukemia(adult AML)	9.90388
7432	GSE13159	GSM330441	Blood-Cancer	adult acute myeloid leukemia(adult AML)	11.4833
7433	GSE13159	GSM330442	Blood-Cancer	adult acute myeloid leukemia(adult AML)	10.0362
7434	GSE13159	GSM330443	Blood-Cancer	adult acute myeloid leukemia(adult AML)	9.53528
7435	GSE13159	GSM330444	Blood-Cancer	adult acute myeloid leukemia(adult AML)	10.4115
7436	GSE13159	GSM330445	Blood-Cancer	adult acute myeloid leukemia(adult AML)	9.5157
7437	GSE13159	GSM330446	Blood-Cancer	adult acute myeloid leukemia(adult AML)	12.0471
7438	GSE13159	GSM330447	Blood-Cancer	adult acute myeloid leukemia(adult AML)	12.0355
7439	GSE13159	GSM330448	Blood-Cancer	adult acute myeloid leukemia(adult AML)	11.6179
7440	GSE13159	GSM330449	Blood-Cancer	adult acute myeloid leukemia(adult AML)	11.9259
7441	GSE13159	GSM330450	Blood-Cancer	adult acute myeloid leukemia(adult AML)	11.7719
7442	GSE13159	GSM330451	Blood-Cancer	adult acute myeloid leukemia(adult AML)	10.6018
7443	GSE13159	GSM330452	Blood-Cancer	adult acute myeloid leukemia(adult AML)	10.3608
7444	GSE13159	GSM330453	Blood-Cancer	adult acute myeloid leukemia(adult AML)	10.3399
7445	GSE13159	GSM330454	Blood-Cancer	adult acute myeloid leukemia(adult AML)	11.0251
7446	GSE13159	GSM330455	Blood-Cancer	adult acute myeloid leukemia(adult AML)	11.7296
7447	GSE13159	GSM330456	Blood-Cancer	adult acute myeloid leukemia(adult AML)	10.4325
7448	GSE13159	GSM330457	Blood-Cancer	adult acute myeloid leukemia(adult AML)	11.2906
7449	GSE13159	GSM330458	Blood-Cancer	adult acute myeloid leukemia(adult AML)	10.9915
7450	GSE13159	GSM330459	Blood-Cancer	adult acute myeloid leukemia(adult AML)	11.2378
7451	GSE13159	GSM330460	Blood-Cancer	adult acute myeloid leukemia(adult AML)	11.527
7452	GSE13159	GSM330461	Blood-Cancer	adult acute myeloid leukemia(adult AML)	10.7398
7453	GSE13159	GSM330462	Blood-Cancer	adult acute myeloid leukemia(adult AML)	11.158
7454	GSE13159	GSM330463	Blood-Cancer	adult acute myeloid leukemia(adult AML)	11.6799
7455	GSE13159	GSM330464	Blood-Cancer	adult acute myeloid leukemia(adult AML)	12.7632
7456	GSE13159	GSM330465	Blood-Cancer	adult acute myeloid leukemia(adult AML)	12.6616
7457	GSE13159	GSM330466	Blood-Cancer	adult acute myeloid leukemia(adult AML)	12.4455
7458	GSE13159	GSM330467	Blood-Cancer	adult acute myeloid leukemia(adult AML)	9.38802
7459	GSE13159	GSM330468	Blood-Cancer	adult acute myeloid leukemia(adult AML)	11.817
7460	GSE13159	GSM330469	Blood-Cancer	adult acute myeloid leukemia(adult AML)	12.4878
7461	GSE13159	GSM330470	Blood-Cancer	adult acute myeloid leukemia(adult AML)	13.6599
7462	GSE13159	GSM330471	Blood-Cancer	adult acute myeloid leukemia(adult AML)	11.5003
7463	GSE13159	GSM330472	Blood-Cancer	adult acute myeloid leukemia(adult AML)	12.7249
7464	GSE13159	GSM330473	Blood-Cancer	adult acute myeloid leukemia(adult AML)	11.5367
7465	GSE13159	GSM330474	Blood-Cancer	adult acute myeloid leukemia(adult AML)	10.224
7466	GSE13159	GSM330475	Blood-Cancer	adult acute myeloid leukemia(adult AML)	12.5038
7467	GSE13159	GSM330476	Blood-Cancer	adult acute myeloid leukemia(adult AML)	10.6777
7468	GSE13159	GSM330477	Blood-Cancer	adult acute myeloid leukemia(adult AML)	12.2131
7469	GSE13159	GSM330478	Blood-Cancer	adult acute myeloid leukemia(adult AML)	13.102
7470	GSE13159	GSM330479	Blood-Cancer	adult acute myeloid leukemia(adult AML)	12.1605
7471	GSE13159	GSM330480	Blood-Cancer	adult acute myeloid leukemia(adult AML)	11.381
7472	GSE13159	GSM330481	Blood-Cancer	adult acute myeloid leukemia(adult AML)	12.5324
7473	GSE13159	GSM330482	Blood-Cancer	adult acute myeloid leukemia(adult AML)	11.6524
7474	GSE13159	GSM330483	Blood-Cancer	adult acute myeloid leukemia(adult AML)	11.7347
7475	GSE13159	GSM330484	Blood-Cancer	adult acute myeloid leukemia(adult AML)	12.7626
7476	GSE13159	GSM330485	Blood-Cancer	adult acute myeloid leukemia(adult AML)	12.3993
7477	GSE13159	GSM330486	Blood-Cancer	adult acute myeloid leukemia(adult AML)	11.9065
7478	GSE13159	GSM330487	Blood-Cancer	adult acute myeloid leukemia(adult AML)	12.5746
7479	GSE13159	GSM330488	Blood-Cancer	adult acute myeloid leukemia(adult AML)	12.0314
7480	GSE13159	GSM330489	Blood-Cancer	adult acute myeloid leukemia(adult AML)	12.4468
7481	GSE13159	GSM330490	Blood-Cancer	adult acute myeloid leukemia(adult AML)	12.4971
7482	GSE13159	GSM330491	Blood-Cancer	adult acute myeloid leukemia(adult AML)	11.5507
7483	GSE13159	GSM330492	Blood-Cancer	adult acute myeloid leukemia(adult AML)	12.2024
7484	GSE13159	GSM330493	Blood-Cancer	adult acute myeloid leukemia(adult AML)	11.933
7485	GSE13159	GSM330494	Blood-Cancer	adult acute myeloid leukemia(adult AML)	12.4257
7486	GSE13159	GSM330495	Blood-Cancer	adult acute myeloid leukemia(adult AML)	12.7249
7487	GSE13159	GSM330496	Blood-Cancer	adult acute myeloid leukemia(adult AML)	10.4073
7488	GSE13159	GSM330497	Blood-Cancer	adult acute myeloid leukemia(adult AML)	12.5003
7489	GSE13159	GSM330498	Blood-Cancer	adult acute myeloid leukemia(adult AML)	11.2615
7490	GSE13159	GSM330499	Blood-Cancer	adult acute myeloid leukemia(adult AML)	10.5925
7491	GSE13159	GSM330500	Blood-Cancer	adult acute myeloid leukemia(adult AML)	11.937
7492	GSE13159	GSM330501	Blood-Cancer	adult acute myeloid leukemia(adult AML)	12.8208
7493	GSE13159	GSM330502	Blood-Cancer	adult acute myeloid leukemia(adult AML)	11.0593
7494	GSE13159	GSM330503	Blood-Cancer	adult acute myeloid leukemia(adult AML)	11.7944
7495	GSE13159	GSM330504	Blood-Cancer	adult acute myeloid leukemia(adult AML)	10.1812
7496	GSE13159	GSM330505	Blood-Cancer	adult acute myeloid leukemia(adult AML)	10.8202
7497	GSE13159	GSM330506	Blood-Cancer	adult acute myeloid leukemia(adult AML)	9.67243
7498	GSE13159	GSM330507	Blood-Cancer	adult acute myeloid leukemia(adult AML)	12.6407
7499	GSE13159	GSM330508	Blood-Cancer	adult acute myeloid leukemia(adult AML)	11.4686
7500	GSE13159	GSM330509	Blood-Cancer	adult acute myeloid leukemia(adult AML)	12.3166
7501	GSE13159	GSM330510	Blood-Cancer	adult acute myeloid leukemia(adult AML)	12.6177
7502	GSE13159	GSM330511	Blood-Cancer	adult acute myeloid leukemia(adult AML)	12.1228
7503	GSE13159	GSM330512	Blood-Cancer	adult acute myeloid leukemia(adult AML)	12.9043
7504	GSE13159	GSM330513	Blood-Cancer	adult acute myeloid leukemia(adult AML)	11.7867
7505	GSE13159	GSM330514	Blood-Cancer	adult acute myeloid leukemia(adult AML)	11.1033
7506	GSE13159	GSM330515	Blood-Cancer	adult acute myeloid leukemia(adult AML)	13.0375
7507	GSE13159	GSM330516	Blood-Cancer	adult acute myeloid leukemia(adult AML)	12.3764
7508	GSE13159	GSM330517	Blood-Cancer	adult acute myeloid leukemia(adult AML)	10.4273
7509	GSE13159	GSM330518	Blood-Cancer	adult acute myeloid leukemia(adult AML)	10.9189
7510	GSE13159	GSM330519	Blood-Cancer	adult acute myeloid leukemia(adult AML)	9.95565
7511	GSE13159	GSM330520	Blood-Cancer	adult acute myeloid leukemia(adult AML)	12.7288
7512	GSE13159	GSM330521	Blood-Cancer	adult acute myeloid leukemia(adult AML)	11.5454
7513	GSE13159	GSM330522	Blood-Cancer	adult acute myeloid leukemia(adult AML)	9.54496
7514	GSE13159	GSM330523	Blood-Cancer	adult acute myeloid leukemia(adult AML)	12.4123
7515	GSE13159	GSM330524	Blood-Cancer	adult acute myeloid leukemia(adult AML)	11.6275
7516	GSE13159	GSM330525	Blood-Cancer	adult acute myeloid leukemia(adult AML)	11.7436
7517	GSE13159	GSM330526	Blood-Cancer	adult acute myeloid leukemia(adult AML)	12.6939
7518	GSE13159	GSM330527	Blood-Cancer	adult acute myeloid leukemia(adult AML)	10.1059
7519	GSE13159	GSM330528	Blood-Cancer	adult acute myeloid leukemia(adult AML)	11.9812
7520	GSE13159	GSM330529	Blood-Cancer	adult acute myeloid leukemia(adult AML)	12.8819
7521	GSE13159	GSM330530	Blood-Cancer	adult acute myeloid leukemia(adult AML)	11.8967
7522	GSE13159	GSM330531	Blood-Cancer	adult acute myeloid leukemia(adult AML)	11.5527
7523	GSE13159	GSM330532	Blood-Cancer	adult acute myeloid leukemia(adult AML)	12.4255
7524	GSE13159	GSM330533	Blood-Cancer	adult acute myeloid leukemia(adult AML)	12.4411
7525	GSE13159	GSM330534	Blood-Cancer	adult acute myeloid leukemia(adult AML)	10.1523
7526	GSE13159	GSM330535	Blood-Cancer	adult acute myeloid leukemia(adult AML)	8.70044
7527	GSE13159	GSM330536	Blood-Cancer	adult acute myeloid leukemia(adult AML)	11.703
7528	GSE13159	GSM330537	Blood-Cancer	adult acute myeloid leukemia(adult AML)	12.0345
7529	GSE13159	GSM330538	Blood-Cancer	adult acute myeloid leukemia(adult AML)	9.89936
7530	GSE13159	GSM330539	Blood-Cancer	adult acute myeloid leukemia(adult AML)	10.3542
7531	GSE13159	GSM330540	Blood-Cancer	adult acute myeloid leukemia(adult AML)	12.884
7532	GSE13159	GSM330541	Blood-Cancer	adult acute myeloid leukemia(adult AML)	11.9901
7533	GSE13159	GSM330542	Blood-Cancer	adult acute myeloid leukemia(adult AML)	9.90539
7534	GSE13159	GSM330543	Blood-Cancer	adult acute myeloid leukemia(adult AML)	7.43463
7535	GSE13159	GSM330544	Blood-Cancer	adult acute myeloid leukemia(adult AML)	10.3151
7536	GSE13159	GSM330545	Blood-Cancer	adult acute myeloid leukemia(adult AML)	11.3945
7537	GSE13159	GSM330546	Blood-Cancer	adult acute myeloid leukemia(adult AML)	12.5805
7538	GSE13159	GSM330547	Blood-Cancer	adult acute myeloid leukemia(adult AML)	12.4168
7539	GSE13159	GSM330548	Blood-Cancer	adult acute myeloid leukemia(adult AML)	11.9307
7540	GSE13159	GSM330549	Blood-Cancer	adult acute myeloid leukemia(adult AML)	12.6029
7541	GSE13159	GSM330550	Blood-Cancer	adult acute myeloid leukemia(adult AML)	12.4607
7542	GSE13159	GSM330551	Blood-Cancer	adult acute myeloid leukemia(adult AML)	10.098
7543	GSE13159	GSM330552	Blood-Cancer	adult acute myeloid leukemia(adult AML)	11.4988
7544	GSE13159	GSM330553	Blood-Cancer	adult acute myeloid leukemia(adult AML)	10.4019
7545	GSE13159	GSM330554	Blood-Cancer	adult acute myeloid leukemia(adult AML)	12.2612
7546	GSE13159	GSM330555	Blood-Cancer	adult acute myeloid leukemia(adult AML)	10.676
7547	GSE13159	GSM330556	Blood-Cancer	adult acute myeloid leukemia(adult AML)	13.0012
7548	GSE13159	GSM330557	Blood-Cancer	adult acute myeloid leukemia(adult AML)	12.6784
7549	GSE13159	GSM330558	Blood-Cancer	adult acute myeloid leukemia(adult AML)	10.7773
7550	GSE13159	GSM330559	Blood-Cancer	adult acute myeloid leukemia(adult AML)	11.8106
7551	GSE13159	GSM330560	Blood-Cancer	adult acute myeloid leukemia(adult AML)	12.7052
7552	GSE13159	GSM330561	Blood-Cancer	adult acute myeloid leukemia(adult AML)	12.744
7553	GSE13159	GSM330562	Blood-Cancer	adult acute myeloid leukemia(adult AML)	10.8533
7554	GSE13159	GSM330563	Blood-Cancer	adult acute myeloid leukemia(adult AML)	11.7317
7555	GSE13159	GSM330564	Blood-Cancer	adult acute myeloid leukemia(adult AML)	12.2726
7556	GSE13159	GSM330565	Blood-Cancer	adult acute myeloid leukemia(adult AML)	10.6644
7557	GSE13159	GSM330566	Blood-Cancer	adult acute myeloid leukemia(adult AML)	12.102
7558	GSE13159	GSM330567	Blood-Cancer	adult acute myeloid leukemia(adult AML)	12.4592
7559	GSE13159	GSM330568	Blood-Cancer	adult acute myeloid leukemia(adult AML)	12.3026
7560	GSE13159	GSM330569	Blood-Cancer	adult acute myeloid leukemia(adult AML)	11.8364
7561	GSE13159	GSM330570	Blood-Cancer	adult acute myeloid leukemia(adult AML)	12.3157
7562	GSE13159	GSM330571	Blood-Cancer	adult acute myeloid leukemia(adult AML)	12.4976
7563	GSE13159	GSM330572	Blood-Cancer	adult acute myeloid leukemia(adult AML)	12.5248
7564	GSE13159	GSM330573	Blood-Cancer	adult acute myeloid leukemia(adult AML)	11.1762
7565	GSE13159	GSM330574	Blood-Cancer	adult acute myeloid leukemia(adult AML)	9.88874
7566	GSE13159	GSM330575	Blood-Cancer	adult acute myeloid leukemia(adult AML)	12.4712
7567	GSE13159	GSM330576	Blood-Cancer	adult acute myeloid leukemia(adult AML)	12.5567
7568	GSE13159	GSM330577	Blood-Cancer	adult acute myeloid leukemia(adult AML)	12.1082
7569	GSE13159	GSM330578	Blood-Cancer	adult acute myeloid leukemia(adult AML)	9.94837
7570	GSE13159	GSM330579	Blood-Cancer	adult acute myeloid leukemia(adult AML)	12.3396
7571	GSE13159	GSM330580	Blood-Cancer	adult acute myeloid leukemia(adult AML)	10.2574
7572	GSE13159	GSM330581	Blood-Cancer	adult acute myeloid leukemia(adult AML)	10.0566
7573	GSE13159	GSM330582	Blood-Cancer	adult acute myeloid leukemia(adult AML)	12.3682
7574	GSE13159	GSM330583	Blood-Cancer	adult acute myeloid leukemia(adult AML)	11.5651
7575	GSE13159	GSM330584	Blood-Cancer	adult acute myeloid leukemia(adult AML)	10.8933
7576	GSE13159	GSM330585	Blood-Cancer	adult acute myeloid leukemia(adult AML)	8.64746
7577	GSE13159	GSM330586	Blood-Cancer	adult acute myeloid leukemia(adult AML)	11.863
7578	GSE13159	GSM330587	Blood-Cancer	adult acute myeloid leukemia(adult AML)	11.9531
7579	GSE13159	GSM330588	Blood-Cancer	adult acute myeloid leukemia(adult AML)	11.5063
7580	GSE13159	GSM330589	Blood-Cancer	adult acute myeloid leukemia(adult AML)	13.0693
7581	GSE13159	GSM330590	Blood-Cancer	adult acute myeloid leukemia(adult AML)	10.4788
7582	GSE13159	GSM330591	Blood-Cancer	adult acute myeloid leukemia(adult AML)	12.1948
7583	GSE13159	GSM330592	Blood-Cancer	adult acute myeloid leukemia(adult AML)	10.1421
7584	GSE13159	GSM330593	Blood-Cancer	adult acute myeloid leukemia(adult AML)	11.9425
7585	GSE13159	GSM330594	Blood-Cancer	adult acute myeloid leukemia(adult AML)	12.2453
7586	GSE13159	GSM330595	Blood-Cancer	adult acute myeloid leukemia(adult AML)	13
7587	GSE13159	GSM330596	Blood-Cancer	adult acute myeloid leukemia(adult AML)	11.9222
7588	GSE13159	GSM330597	Blood-Cancer	adult acute myeloid leukemia(adult AML)	11.7948
7589	GSE13159	GSM330598	Blood-Cancer	adult acute myeloid leukemia(adult AML)	10.2923
7590	GSE13159	GSM330599	Blood-Cancer	adult acute myeloid leukemia(adult AML)	11.7164
7591	GSE13159	GSM330600	Blood-Cancer	adult acute myeloid leukemia(adult AML)	10.9694
7592	GSE13159	GSM330601	Blood-Cancer	adult acute myeloid leukemia(adult AML)	12.3465
7593	GSE13159	GSM330602	Blood-Cancer	adult acute myeloid leukemia(adult AML)	12.1567
7594	GSE13159	GSM330603	Blood-Cancer	adult acute myeloid leukemia(adult AML)	12.3412
7595	GSE13159	GSM330604	Blood-Cancer	adult acute myeloid leukemia(adult AML)	11.6389
7596	GSE13159	GSM330605	Blood-Cancer	adult acute myeloid leukemia(adult AML)	8.64386
7597	GSE13159	GSM330606	Blood-Cancer	adult acute myeloid leukemia(adult AML)	11.5013
7598	GSE13159	GSM330607	Blood-Cancer	adult acute myeloid leukemia(adult AML)	12.3287
7599	GSE13159	GSM330608	Blood-Cancer	adult acute myeloid leukemia(adult AML)	12.9878
7600	GSE13159	GSM330609	Blood-Cancer	adult acute myeloid leukemia(adult AML)	11.9125
7601	GSE13159	GSM330610	Blood-Cancer	adult acute myeloid leukemia(adult AML)	10.5362
7602	GSE13159	GSM330611	Blood-Cancer	adult acute myeloid leukemia(adult AML)	12.6384
7603	GSE13159	GSM330612	Blood-Cancer	adult acute myeloid leukemia(adult AML)	12.4476
7604	GSE13159	GSM330613	Blood-Cancer	adult acute myeloid leukemia(adult AML)	11.7686
7605	GSE13159	GSM330614	Blood-Cancer	adult acute myeloid leukemia(adult AML)	10.1737
7606	GSE13159	GSM330615	Blood-Cancer	adult acute myeloid leukemia(adult AML)	12.5677
7607	GSE13159	GSM330616	Blood-Cancer	adult acute myeloid leukemia(adult AML)	11.381
7608	GSE13159	GSM330617	Blood-Cancer	adult acute myeloid leukemia(adult AML)	11.0694
7609	GSE13159	GSM330618	Blood-Cancer	adult acute myeloid leukemia(adult AML)	11.896
7610	GSE13159	GSM330619	Blood-Cancer	adult acute myeloid leukemia(adult AML)	12.0825
7611	GSE13159	GSM330620	Blood-Cancer	adult acute myeloid leukemia(adult AML)	10.2021
7612	GSE13159	GSM330621	Blood-Cancer	adult acute myeloid leukemia(adult AML)	11.8345
7613	GSE13159	GSM330622	Blood-Cancer	adult acute myeloid leukemia(adult AML)	11.0014
7614	GSE13159	GSM330623	Blood-Cancer	adult acute myeloid leukemia(adult AML)	11.5289
7615	GSE13159	GSM330624	Blood-Cancer	adult acute myeloid leukemia(adult AML)	11.9218
7616	GSE13159	GSM330625	Blood-Cancer	adult acute myeloid leukemia(adult AML)	11.4019
7617	GSE13159	GSM330626	Blood-Cancer	adult acute myeloid leukemia(adult AML)	11.8329
7618	GSE13159	GSM330627	Blood-Cancer	adult acute myeloid leukemia(adult AML)	12.3222
7619	GSE13159	GSM330628	Blood-Cancer	adult acute myeloid leukemia(adult AML)	10.9233
7620	GSE13159	GSM330629	Blood-Cancer	adult acute myeloid leukemia(adult AML)	10.7814
7621	GSE13159	GSM330630	Blood-Cancer	adult acute myeloid leukemia(adult AML)	11.7603
7622	GSE13159	GSM330631	Blood-Cancer	adult acute myeloid leukemia(adult AML)	12.1098
7623	GSE13159	GSM330632	Blood-Cancer	adult acute myeloid leukemia(adult AML)	11.8537
7624	GSE13159	GSM330633	Blood-Cancer	adult acute myeloid leukemia(adult AML)	11.7262
7625	GSE13159	GSM330634	Blood-Cancer	adult acute myeloid leukemia(adult AML)	11.1491
7626	GSE13159	GSM330635	Blood-Cancer	adult acute myeloid leukemia(adult AML)	11.0196
7627	GSE13159	GSM330636	Blood-Cancer	adult acute myeloid leukemia(adult AML)	10.5157
7628	GSE13159	GSM330637	Blood-Cancer	adult acute myeloid leukemia(adult AML)	11.8681
7629	GSE13159	GSM330638	Blood-Cancer	adult acute myeloid leukemia(adult AML)	12.0444
7630	GSE13159	GSM330639	Blood-Cancer	adult acute myeloid leukemia(adult AML)	11.0396
7631	GSE13159	GSM330640	Blood-Cancer	adult acute myeloid leukemia(adult AML)	12.8331
7632	GSE13159	GSM330641	Blood-Cancer	adult acute myeloid leukemia(adult AML)	12.0417
7633	GSE13159	GSM330642	Blood-Cancer	adult acute myeloid leukemia(adult AML)	8.71425
7634	GSE13159	GSM330643	Blood-Cancer	adult acute myeloid leukemia(adult AML)	9.41574
7635	GSE13159	GSM330644	Blood-Cancer	adult acute myeloid leukemia(adult AML)	12.3886
7636	GSE13159	GSM330645	Blood-Cancer	adult acute myeloid leukemia(adult AML)	10.7789
7637	GSE13159	GSM330646	Blood-Cancer	adult acute myeloid leukemia(adult AML)	11.8486
7638	GSE13159	GSM330647	Blood-Cancer	adult acute myeloid leukemia(adult AML)	12.67
7639	GSE13159	GSM330648	Blood-Cancer	adult acute myeloid leukemia(adult AML)	12.1485
7640	GSE13159	GSM330649	Blood-Cancer	adult acute myeloid leukemia(adult AML)	11.9118
7641	GSE13159	GSM330650	Blood-Cancer	adult acute myeloid leukemia(adult AML)	12.2456
7642	GSE13159	GSM330651	Blood-Cancer	adult acute myeloid leukemia(adult AML)	10.7406
7643	GSE13159	GSM330652	Blood-Cancer	adult acute myeloid leukemia(adult AML)	11.4257
7644	GSE13159	GSM330653	Blood-Cancer	adult acute myeloid leukemia(adult AML)	12.4091
7645	GSE13159	GSM330654	Blood-Cancer	adult acute myeloid leukemia(adult AML)	11.163
7646	GSE13159	GSM330655	Blood-Cancer	adult acute myeloid leukemia(adult AML)	11.2562
7647	GSE13159	GSM330656	Blood-Cancer	adult acute myeloid leukemia(adult AML)	11.6917
7648	GSE13159	GSM330657	Blood-Cancer	adult acute myeloid leukemia(adult AML)	10.7532
7649	GSE13159	GSM330658	Blood-Cancer	adult acute myeloid leukemia(adult AML)	10.8941
7650	GSE13159	GSM330659	Blood-Cancer	adult acute myeloid leukemia(adult AML)	12.8265
7651	GSE13159	GSM330660	Blood-Cancer	adult acute myeloid leukemia(adult AML)	12.1743
7652	GSE13159	GSM330661	Blood-Cancer	adult acute myeloid leukemia(adult AML)	11.3049
7653	GSE13159	GSM330662	Blood-Cancer	adult acute myeloid leukemia(adult AML)	10.9039
7654	GSE13159	GSM330663	Blood-Cancer	adult acute myeloid leukemia(adult AML)	12.4898
7655	GSE13159	GSM330664	Blood-Cancer	adult acute myeloid leukemia(adult AML)	11.8929
7656	GSE13159	GSM330665	Blood-Cancer	adult acute myeloid leukemia(adult AML)	11.9723
7657	GSE13159	GSM330666	Blood-Cancer	adult acute myeloid leukemia(adult AML)	12.0403
7658	GSE13159	GSM330667	Blood-Cancer	adult acute myeloid leukemia(adult AML)	12.2312
7659	GSE13159	GSM330668	Blood-Cancer	adult acute myeloid leukemia(adult AML)	12.3947
7660	GSE13159	GSM330669	Blood-Cancer	adult acute myeloid leukemia(adult AML)	9.74483
7661	GSE13159	GSM330670	Blood-Cancer	adult acute myeloid leukemia(adult AML)	11.1497
7662	GSE13159	GSM330671	Blood-Cancer	adult acute myeloid leukemia(adult AML)	10.888
7663	GSE13159	GSM330672	Blood-Cancer	adult acute myeloid leukemia(adult AML)	12.0851
7664	GSE13159	GSM330673	Blood-Cancer	adult acute myeloid leukemia(adult AML)	12.6108
7665	GSE13159	GSM330674	Blood-Cancer	adult acute myeloid leukemia(adult AML)	11.7469
7666	GSE13159	GSM330675	Blood-Cancer	adult acute myeloid leukemia(adult AML)	12.5845
7667	GSE13159	GSM330676	Blood-Cancer	adult acute myeloid leukemia(adult AML)	12.3284
7668	GSE13159	GSM330677	Blood-Cancer	adult acute myeloid leukemia(adult AML)	11.3049
7669	GSE13159	GSM330678	Blood-Cancer	adult acute myeloid leukemia(adult AML)	10.5118
7670	GSE13159	GSM330679	Blood-Cancer	adult acute myeloid leukemia(adult AML)	9.87345
7671	GSE13159	GSM330680	Blood-Cancer	adult acute myeloid leukemia(adult AML)	12.2903
7672	GSE13159	GSM330681	Blood-Cancer	adult acute myeloid leukemia(adult AML)	12.2219
7673	GSE13159	GSM330682	Blood-Cancer	adult acute myeloid leukemia(adult AML)	12.7149
7674	GSE13159	GSM330683	Blood-Cancer	adult acute myeloid leukemia(adult AML)	11.163
7675	GSE13159	GSM330684	Blood-Cancer	adult acute myeloid leukemia(adult AML)	12.9244
7676	GSE13159	GSM330685	Blood-Cancer	adult acute myeloid leukemia(adult AML)	9.8009
7677	GSE13159	GSM330686	Blood-Cancer	adult acute myeloid leukemia(adult AML)	11.0987
7678	GSE13159	GSM330687	Blood-Cancer	adult acute myeloid leukemia(adult AML)	12.8474
7679	GSE13159	GSM330688	Blood-Cancer	adult acute myeloid leukemia(adult AML)	10.5038
7680	GSE13159	GSM330689	Blood-Cancer	adult acute myeloid leukemia(adult AML)	10.5661
7681	GSE13159	GSM330690	Blood-Cancer	adult acute myeloid leukemia(adult AML)	12.7773
7682	GSE13159	GSM330691	Blood-Cancer	adult acute myeloid leukemia(adult AML)	11.3799
7683	GSE13159	GSM330692	Blood-Cancer	adult acute myeloid leukemia(adult AML)	11.1209
7684	GSE13159	GSM330693	Blood-Cancer	adult acute myeloid leukemia(adult AML)	10.4919
7685	GSE13159	GSM330694	Blood-Cancer	adult acute myeloid leukemia(adult AML)	12.3024
7686	GSE13159	GSM330695	Blood-Cancer	adult acute myeloid leukemia(adult AML)	12.3485
7687	GSE13159	GSM330696	Blood-Cancer	adult acute myeloid leukemia(adult AML)	10.6618
7688	GSE13159	GSM330697	Blood-Cancer	adult acute myeloid leukemia(adult AML)	11.3542
7689	GSE13159	GSM330698	Blood-Cancer	adult acute myeloid leukemia(adult AML)	11.5003
7690	GSE13159	GSM330699	Blood-Cancer	adult acute myeloid leukemia(adult AML)	11.5132
7691	GSE13159	GSM330700	Blood-Cancer	adult acute myeloid leukemia(adult AML)	13.1751
7692	GSE13159	GSM330701	Blood-Cancer	adult acute myeloid leukemia(adult AML)	10.8122
7693	GSE13159	GSM330702	Blood-Cancer	adult acute myeloid leukemia(adult AML)	12.3507
7694	GSE13159	GSM330703	Blood-Cancer	adult acute myeloid leukemia(adult AML)	10.0238
7695	GSE13159	GSM330704	Blood-Cancer	adult acute myeloid leukemia(adult AML)	11.7969
7696	GSE13159	GSM330705	Blood-Cancer	adult acute myeloid leukemia(adult AML)	8.53916
7697	GSE13159	GSM330706	Blood-Cancer	adult acute myeloid leukemia(adult AML)	12.7779
7698	GSE13159	GSM330707	Blood-Cancer	adult acute myeloid leukemia(adult AML)	9.42836
7699	GSE13159	GSM330708	Blood-Cancer	adult acute myeloid leukemia(adult AML)	11.5934
7700	GSE13159	GSM330709	Blood-Cancer	adult acute myeloid leukemia(adult AML)	11.9065
7701	GSE13159	GSM330710	Blood-Cancer	adult acute myeloid leukemia(adult AML)	12.4252
7702	GSE13159	GSM330711	Blood-Cancer	adult acute myeloid leukemia(adult AML)	11.4094
7703	GSE13159	GSM330712	Blood-Cancer	adult acute myeloid leukemia(adult AML)	11.84
7704	GSE13159	GSM330713	Blood-Cancer	adult acute myeloid leukemia(adult AML)	10.7262
7705	GSE13159	GSM330714	Blood-Cancer	adult acute myeloid leukemia(adult AML)	12.2627
7706	GSE13159	GSM330715	Blood-Cancer	adult acute myeloid leukemia(adult AML)	11.6917
7707	GSE13159	GSM330716	Blood-Cancer	adult acute myeloid leukemia(adult AML)	12.3337
7708	GSE13159	GSM330717	Blood-Cancer	adult acute myeloid leukemia(adult AML)	12.3112
7709	GSE13159	GSM330718	Blood-Cancer	adult acute myeloid leukemia(adult AML)	9.5411
7710	GSE13159	GSM330719	Blood-Cancer	adult acute myeloid leukemia(adult AML)	12.4112
7711	GSE13159	GSM330720	Blood-Cancer	adult acute myeloid leukemia(adult AML)	12.5904
7712	GSE13159	GSM330721	Blood-Cancer	adult acute myeloid leukemia(adult AML)	11.7181
7713	GSE13159	GSM330722	Blood-Cancer	adult acute myeloid leukemia(adult AML)	11.4893
7714	GSE13159	GSM330723	Blood-Cancer	adult acute myeloid leukemia(adult AML)	11.7981
7715	GSE13159	GSM330724	Blood-Cancer	adult acute myeloid leukemia(adult AML)	11.3891
7716	GSE13159	GSM330725	Blood-Cancer	adult acute myeloid leukemia(adult AML)	11.4035
[truncated: 2,310 more rows]

## Sheet: TSC22D4 GPL570
Index	Dataset_ID	Sample_ID	Cancer Type	Cancer Type Detailed	TSC22D4 expression level (Log2)
[truncated: 2,953 more rows]
