# Supplementary material for: Comprehensive bioinformatic analysis of the expression and prognostic significance of TSC22D domain family genes in adult acute myeloid leukemia
Source: BMC Med Genomics. 2023 May 27;16:117. doi: 10.1186/s12920-023-01550-7 (PMC10224341; doi:10.1186/s12920-023-01550-7)
Supplement: Supplementary file 2 — Additional file 2. The RNASeqexpression data of TSC22D3 and the corresponding clinical prognostic data using the “ TCGA-LAML, NEJM 2013” dataset of the cBioPortal database. [file 12920_2023_1550_MOESM2_ESM.xlsx]

## Sheet: TCGA-LAML  NEJM2013
Study ID	Patient ID	Sample ID	Diagnosis Age	Sex	Race	WBC	PB Blast Percentage	Bone Marrow Blast Percentage	FAB	Cytogenetics	Cytogenetic classification	FLT3 mutation	NPM1 mutation	DNMT3A mutation	IDH2 mutation	IDH1 mutation	TET2 mutation	TP53 mutation	CEBPA mutation	Disease Free (Months)	Disease Free Status	Overall Survival (Months)	Overall Survival Status	Transplant Type	TSC22D3(mrna_seq_v2_rsem)
laml_tcga_pub	TCGA-AB-2803	TCGA-AB-2803-03	61	Female	WHITE	1	NA	44	M3	46,XX,t(15;17)(q22:q21)[15]	t(15;17)	Positive	Positive	Positive	Negative	Positive	Negative	Negative	Negative	16.6	1:Recurred/Progressed	62.3	0:LIVING	transplant	4695.42
laml_tcga_pub	TCGA-AB-2805	TCGA-AB-2805-03	77	Male	WHITE	92	56	67	M0	46, XY[20]	Normal	Negative	Positive	Negative	Negative	Negative	Negative	Negative	Negative	13.4	1:Recurred/Progressed	14.5	1:DECEASED	transplant	17249.7
laml_tcga_pub	TCGA-AB-2806	TCGA-AB-2806-03	46	Male	WHITE	29.4	81	90	M1	45,X,-Y, t(8;7;21)(q22;p15;q22[22]/46,XY[3]	t(8;21)	Negative	Negative	Negative	Negative	Negative	Negative	Negative	Negative	9.2	0:DiseaseFree	9.2	1:DECEASED	chemotherapy	5499.09
laml_tcga_pub	TCGA-AB-2807	TCGA-AB-2807-03	68	Female	WHITE	3.1	55	91	M1	47,XX,+21[24]	Trisomy 21	Negative	Negative	Negative	Negative	Negative	Positive	Negative	Negative	73	0:DiseaseFree	73	0:LIVING	chemotherapy	5328.24
laml_tcga_pub	TCGA-AB-2808	TCGA-AB-2808-03	23	Male	WHITE	32.4	NA	59	M2	47,XXY [17]	Other	Negative	Negative	Negative	Negative	Negative	Negative	Negative	Negative	2.4	0:DiseaseFree	2.4	1:DECEASED	chemotherapy	26993.2
laml_tcga_pub	TCGA-AB-2810	TCGA-AB-2810-03	76	Female	BLACK	61.6	88	48	M2	ND		Negative	Positive	Negative	Negative	Positive	Negative	Negative	Negative	81.9	0:DiseaseFree	81.9	0:LIVING	transplant	5990.26
laml_tcga_pub	TCGA-AB-2811	TCGA-AB-2811-03	81	Male	WHITE	90.6	37	98	M4	46, XY[20]	Normal	Negative	Negative	Negative	Negative	Negative	Negative	Negative	Negative	95.5	0:DiseaseFree	95.5	0:LIVING	transplant	5457.98
laml_tcga_pub	TCGA-AB-2812	TCGA-AB-2812-03	25	Female	BLACK	34.2	87	53	M2	46, XX[20]	Normal	Positive	Negative	Positive	Negative	Negative	Negative	Negative	Negative	5.9	1:Recurred/Progressed	7.7	1:DECEASED	chemotherapy	6295.44
laml_tcga_pub	TCGA-AB-2813	TCGA-AB-2813-03	78	Male	WHITE	9.9	6	40	M4	44-45,X,-Y,-5,add(16)(q22),-17,-18,iso(21),+mars[cp5]/82-84,XX,-Y,-3,-4,-11,-12,-19,-21,+21[cp5}	Complex	Negative	Negative	Negative	Negative	Negative	Negative	Negative	Positive	10	1:Recurred/Progressed	118.1	0:LIVING	transplant	3385.7
laml_tcga_pub	TCGA-AB-2814	TCGA-AB-2814-03	39	Female	WHITE	2.3	4	75	M0	46,XX,del(5)(q22q33)[4]/46,XX[16]	Other	Negative	Negative	Negative	Negative	Negative	Negative	Negative	Negative	20.8	1:Recurred/Progressed	24.4	0:LIVING	transplant	1889.01
laml_tcga_pub	TCGA-AB-2815	TCGA-AB-2815-03	49	Male	WHITE	57.1	48	81	M4	46,XY,inv(16)(p13q22)[17]/46,XY[3]	inv(16)	Positive	Negative	Negative	Negative	Negative	Negative	Negative	Negative	7.7	0:DiseaseFree	7.7	1:DECEASED	chemotherapy	1537.84
laml_tcga_pub	TCGA-AB-2816	TCGA-AB-2816-03	57	Female	WHITE	87.5	84	90	M4	46,XX[20]	Normal	Positive	Positive	Positive	Negative	Negative	Negative	Negative	Negative	3.1	0:DiseaseFree	3.1	1:DECEASED	chemotherapy	3989.42
laml_tcga_pub	TCGA-AB-2817	TCGA-AB-2817-03	63	Male	WHITE	77.3	70	57	M2	45,XY,-7, t(9;22)(q34;q11.20) [19]/46,XY[1]	t(9;22)	Positive	Positive	Positive	Negative	Negative	Negative	Negative	Negative	11.1	1:Recurred/Progressed	24.6	1:DECEASED	transplant	8287.63
laml_tcga_pub	TCGA-AB-2818	TCGA-AB-2818-03	62	Female		75.2	53	46	M2	46,XX[19]/46,XX,add(7)(p?22)[1]	Normal	Negative	Negative	Negative	Negative	Negative	Negative	Negative	Negative	8	1:Recurred/Progressed	11.1	1:DECEASED	transplant	10230.4
laml_tcga_pub	TCGA-AB-2819	TCGA-AB-2819-03	52	Female	WHITE	4.1	18	67	M2	46,XX,t(8;21)(q22;q22)[17]/46,XX[3]	t(8;21)	Positive	Positive	Negative	Negative	Negative	Negative	Negative	Negative	6.6	0:DiseaseFree	6.6	1:DECEASED	transplant	3543.75
laml_tcga_pub	TCGA-AB-2820	TCGA-AB-2820-03	76	Male	BLACK	14.5	82	74	M0	53~56,XY,+1,del(2)(q33q34),+8,+10,+11x2,+13x1-2,+14,del(17)(p11.2),+19,add(21)(q22),+22[cp20]	Complex	Negative	Positive	Negative	Positive	Negative	Negative	Negative	Negative	1.3	0:DiseaseFree	1.3	1:DECEASED	chemotherapy	8854.57
laml_tcga_pub	TCGA-AB-2821	TCGA-AB-2821-03	64	Male	WHITE	1.2	5	60	M1	47,XY,+8 [10]/46,XY [10]	Trisomy 8	Negative	Negative	Negative	Negative	Negative	Negative	Negative	Positive	67.7	0:DiseaseFree	67.7	0:LIVING	transplant	3352.94
laml_tcga_pub	TCGA-AB-2822	TCGA-AB-2822-03	65	Male	WHITE	2.9	34	99	M0	47,XY,+8 [20]	Trisomy 8	Negative	Negative	Negative	Negative	Negative	Negative	Negative	Negative	76.2	0:DiseaseFree	76.2	0:LIVING	chemotherapy	3545.71
laml_tcga_pub	TCGA-AB-2823	TCGA-AB-2823-03	61	Female	WHITE	86.4	68	73	M3	47,XX,t(15;17)(q22:q21)+mar[20]	t(15;17)	Positive	Negative	Negative	Negative	Negative	Negative	Negative	Negative	8.3	1:Recurred/Progressed	10.7	1:DECEASED	transplant	1395.67
laml_tcga_pub	TCGA-AB-2824	TCGA-AB-2824-03	44	Male	WHITE	8.8	5	74	M5	46, XY[20]	Normal	Negative	Negative	Negative	Negative	Negative	Negative	Negative	Negative	6.7	1:Recurred/Progressed	7.2	1:DECEASED	transplant	6686.23
laml_tcga_pub	TCGA-AB-2825	TCGA-AB-2825-03	31	Female	WHITE	137.2	6	83	M5	46, XX[20]	Normal	Negative	Negative	Negative	Negative	Negative	Negative	Negative	Negative	5.3	0:DiseaseFree	5.3	1:DECEASED	chemotherapy	8253.31
laml_tcga_pub	TCGA-AB-2826	TCGA-AB-2826-03	64	Female	WHITE	131.5	90	72	M4	46, XX[20]	Normal	Negative	Negative	Negative	Negative	Negative	Negative	Positive	Negative	6.5	1:Recurred/Progressed	10	1:DECEASED	transplant	6868.22
laml_tcga_pub	TCGA-AB-2828	TCGA-AB-2828-03	55	Male	WHITE	22.2	8	35	M4	46,XY,t(2;4)(q34;q21)inv(16)(p13q22) [20]	inv(16)	Negative	Positive	Negative	Negative	Negative	Negative	Negative	Negative	77.3	0:DiseaseFree	77.3	0:LIVING	chemotherapy	22444.6
laml_tcga_pub	TCGA-AB-2830	TCGA-AB-2830-03	64	Female	WHITE	2.9	22	85	M4	47,XX,i(11)(q10)[18]/46,XX [2]	Other	Negative	Negative	Negative	Positive	Negative	Negative	Negative	Negative	18.1	0:DiseaseFree	18.1	1:DECEASED	chemotherapy	5709.25
laml_tcga_pub	TCGA-AB-2832	TCGA-AB-2832-03	59	Female	WHITE	12.1	0	95	M5	45,X,-X[21]/46,XX[9]	Other	Negative	Negative	Positive	Negative	Positive	Negative	Negative	Negative	32.6	0:DiseaseFree	32.6	0:LIVING	transplant	10798.2
laml_tcga_pub	TCGA-AB-2833	TCGA-AB-2833-03	77	Male	WHITE	40.4	2	80	M4	46, XY[18]	Normal	Negative	Negative	Negative	Negative	Negative	Negative	Negative	Negative	18.2	1:Recurred/Progressed	19.2	1:DECEASED	chemotherapy	5325.71
laml_tcga_pub	TCGA-AB-2834	TCGA-AB-2834-03	33	Male	WHITE	25.9	14	71	M4	46,XY,t(11;19)(q23;p13)[17]/46,XY,t(11;19)(q23;p13),inv(12)(p12p13)[3]	11q23	Negative	Negative	Negative	Negative	Negative	Negative	Negative	Negative	24.1	1:Recurred/Progressed	25.7	1:DECEASED	chemotherapy	3403.29
laml_tcga_pub	TCGA-AB-2835	TCGA-AB-2835-03	48	Male	WHITE	116.2	3	83	M5	46, XY[20]	Normal	Negative	Positive	Positive	Negative	Negative	Negative	Negative	Negative	8	1:Recurred/Progressed	10.2	1:DECEASED	chemotherapy	2832.83
laml_tcga_pub	TCGA-AB-2836	TCGA-AB-2836-03	35	Male	WHITE	52.9	18	90	M4	46, XY[20]	Normal	Negative	Negative	Negative	Negative	Negative	Negative	Positive	Negative	12	1:Recurred/Progressed	13.6	1:DECEASED	transplant	2181.04
laml_tcga_pub	TCGA-AB-2837	TCGA-AB-2837-03	66	Female	WHITE	111.8	7	90	M5	46, XX[20]	Normal	Negative	Positive	Positive	Negative	Negative	Negative	Negative	Negative	0.6	0:DiseaseFree	0.6	1:DECEASED	chemotherapy	22477.6
laml_tcga_pub	TCGA-AB-2838	TCGA-AB-2838-03	67	Male	WHITE	2.1	17	50	M2	46,XY,del(5)(q11.2q31),-7,+8,+11,add(11)(q23),der(16;17)(q10;q10)[18]/51,idem,+1,+5,+8,+10,+21 [2]	Complex	Positive	Positive	Positive	Negative	Negative	Negative	Negative	Negative	8.2	1:Recurred/Progressed	8.2	1:DECEASED	chemotherapy	24528.1
laml_tcga_pub	TCGA-AB-2839	TCGA-AB-2839-03	51	Female	WHITE	42.1	79	64	M2	46, XX[20]	Normal	Negative	Negative	Negative	Negative	Negative	Negative	Negative	Negative	69	0:DiseaseFree	69	0:LIVING	chemotherapy	2369.31
laml_tcga_pub	TCGA-AB-2840	TCGA-AB-2840-03	74	Male	WHITE	31.5	NA	51	M3	46,XY,t(15;17)(q22;q21)[20]	t(15;17)	Negative	Negative	Negative	Negative	Negative	Positive	Negative	Negative	17	1:Recurred/Progressed	25.8	1:DECEASED	chemotherapy	7243.81
laml_tcga_pub	TCGA-AB-2841	TCGA-AB-2841-03	51	Female	WHITE	3.6	40	93	M3	46,XX,t(15;17)(q22;q21)[20]	t(15;17)	Negative	Positive	Negative	Negative	Negative	Negative	Negative	Negative	1.5	0:DiseaseFree	1.5	1:DECEASED	chemotherapy	3506.31
laml_tcga_pub	TCGA-AB-2842	TCGA-AB-2842-03	64	Male	WHITE	2.3	0	95	M4	46,XY,del(11)(p12)[2]/46,XY[18]	Other	Negative	Negative	Negative	Negative	Negative	Negative	Negative	Negative	40.3	0:DiseaseFree	40.3	0:LIVING	chemotherapy	6461.84
laml_tcga_pub	TCGA-AB-2843	TCGA-AB-2843-03	77	Male	WHITE	2.6	8	75	M6	46,XY,del(20)(q11.2)[23]/92,XXYY,del(20)(q11.2)x2[2]/46,XY[3]	Other	Negative	Negative	Negative	Negative	Negative	Negative	Positive	Positive	1.9	0:DiseaseFree	1.9	1:DECEASED	chemotherapy	8845.1
laml_tcga_pub	TCGA-AB-2844	TCGA-AB-2844-03	63	Male	WHITE	17	71	80	M2	46,XY,t(11;19)(q23;p13)[20]	11q23	Negative	Negative	Negative	Positive	Negative	Negative	Negative	Negative	11.6	1:Recurred/Progressed	18.5	1:DECEASED	chemotherapy	6574.3
laml_tcga_pub	TCGA-AB-2845	TCGA-AB-2845-03	37	Female	WHITE	18.7	33	52	M2	46, XX[20]	Normal	Negative	Negative	Positive	Negative	Positive	Negative	Negative	Positive	1.2	0:DiseaseFree	1.2	1:DECEASED	chemotherapy	7181.64
laml_tcga_pub	TCGA-AB-2846	TCGA-AB-2846-03	57	Female	WHITE	13.6	17	61	M4	46,XX,inv(16)(p13q22)[20]	inv(16)	Positive	Positive	Negative	Negative	Negative	Negative	Negative	Negative	17	1:Recurred/Progressed	17	1:DECEASED	chemotherapy	10859.3
laml_tcga_pub	TCGA-AB-2847	TCGA-AB-2847-03	53	Male	WHITE	2.7	41	72	M1	46,XY,del(7)(q21q36)[18]/46,XY[2]	Other	Negative	Negative	Negative	Negative	Negative	Negative	Negative	Negative	68.3	0:DiseaseFree	68.3	0:LIVING	chemotherapy	5628.52
laml_tcga_pub	TCGA-AB-2848	TCGA-AB-2848-03	62	Male	WHITE	118.8	65	65	M4	46, XY[20]	Normal	Negative	Negative	Negative	Negative	Negative	Positive	Negative	Negative	2.3	0:DiseaseFree	2.3	1:DECEASED	chemotherapy	3944.49
laml_tcga_pub	TCGA-AB-2849	TCGA-AB-2849-03	39	Male	WHITE	5	53	83	M0	47,XY,del(5)(q22q33),t(10;11)(p13~p15;q22~23),i(17)(q10)[3]/46,XY[17]	Complex	Positive	Positive	Negative	Negative	Negative	Negative	Negative	Negative	7.3	1:Recurred/Progressed	11.5	1:DECEASED	transplant	6187.87
laml_tcga_pub	TCGA-AB-2851	TCGA-AB-2851-03	66	Female	WHITE	78.5	11	32	M5	46, XX[20]	Normal	Negative	Negative	Negative	Positive	Negative	Negative	Negative	Negative	4.5	1:Recurred/Progressed	5.5	1:DECEASED	chemotherapy	17586.4
laml_tcga_pub	TCGA-AB-2853	TCGA-AB-2853-03	51	Male	WHITE	103.6	85	85	M1	46,XY[20]	Normal	Negative	Negative	Positive	Negative	Positive	Negative	Negative	Negative	5.2	0:DiseaseFree	5.2	1:DECEASED	chemotherapy	5998.97
laml_tcga_pub	TCGA-AB-2854	TCGA-AB-2854-03	51	Female	WHITE	2.9	2	73	M4	45,Xc,t(5;21)(q31;q22)[18]/45,idem,t(1;6)(?q21;p23)[1]/45,Xc[1]	Other	Negative	Negative	Positive	Negative	Negative	Negative	Negative	Positive	9.6	1:Recurred/Progressed	16.4	1:DECEASED	transplant	3804.09
laml_tcga_pub	TCGA-AB-2855	TCGA-AB-2855-03	18	Male	WHITE	41.5	90	86	M1	48,XY,+4,t(10;11)(p13;q21),del(12)(p11.2),+19[6]/48idem,-17,+i(17)(q10)[14]	Complex	Negative	Negative	Negative	Negative	Negative	Negative	Positive	Negative	1.3	0:DiseaseFree	1.3	1:DECEASED	chemotherapy	14413.2
laml_tcga_pub	TCGA-AB-2856	TCGA-AB-2856-03	63	Male	WHITE	76.7	39	82	M4	46,XY[20]	Normal	Negative	Negative	Negative	Negative	Negative	Negative	Positive	Negative	4.5	0:DiseaseFree	4.5	1:DECEASED	chemotherapy	2333.33
laml_tcga_pub	TCGA-AB-2857	TCGA-AB-2857-03	54	Male	WHITE	2.3	0	30	M6	42,XY,-5,-7,add(12)(p13),t(14;15)(q10;q10),der(17)t(5;17)(p13;p11.2),-18[6]/40,idem,-11,-add(12)(p13),der(12)t(?;12)(?;p13),-19[6]/41,idem,-der(17)[3]/41,idem,-der(17),+mar1,+mar[3]/41,idem,der(1)der(1)(p12)add(1)(p12),+der(1)(q21)add(1)(q21),-3,-8[2]	Complex	Positive	Negative	Negative	Negative	Negative	Negative	Negative	Negative	22.2	1:Recurred/Progressed	26.3	1:DECEASED	transplant	2651.04
laml_tcga_pub	TCGA-AB-2858	TCGA-AB-2858-03	75	Female	WHITE	8.3	54	48	M2	46,XX,t(8;21)[15]/46,idem,del(9)(q12q22)[5]	t(8;21)	Negative	Positive	Positive	Negative	Negative	Negative	Negative	Negative	5.3	1:Recurred/Progressed	6.3	1:DECEASED	chemotherapy	18939.6
laml_tcga_pub	TCGA-AB-2859	TCGA-AB-2859-03	40	Male	BLACK	8.3	23	47	M2	46,XY[20]	Normal	Positive	Positive	Positive	Negative	Negative	Negative	Negative	Negative	15.6	1:Recurred/Progressed	27.1	0:LIVING	chemotherapy	1928.4
laml_tcga_pub	TCGA-AB-2860	TCGA-AB-2860-03	60	Female	WHITE	0.8	0	58	M7	44,XX,t(4;11)(q21;q23),-5,-7,add(12)(q24),add(18)(q23),del(20)(q12)[3]/43,XX,del(3)(p12),der(3)t(3;3)(p21;q2?7),psu dic(5;7)(q13;p22),-10,-15,-17,add(18)(p11.2),-21,+22,+mar[cp14]/46,XX[3]	Complex	Negative	Negative	Negative	Negative	Negative	Negative	Negative	Negative	14.2	1:Recurred/Progressed	26.3	1:DECEASED	transplant	2653.93
laml_tcga_pub	TCGA-AB-2861	TCGA-AB-2861-03	76	Male	WHITE	4	0	78	M5	47,XY+8 [15]/48,XY+8+8[4]/46,XY[1]	Trisomy 8	Negative	Negative	Negative	Positive	Negative	Negative	Negative	Negative	26.2	1:Recurred/Progressed	46.8	1:DECEASED	chemotherapy	25864.4
laml_tcga_pub	TCGA-AB-2862	TCGA-AB-2862-03	33	Female	BLACK	0.9	0	100	M3	46,XX[20]	Normal	Positive	Negative	Negative	Negative	Negative	Negative	Negative	Negative	4.5	NA	4.5	1:DECEASED	chemotherapy	7805.38
laml_tcga_pub	TCGA-AB-2863	TCGA-AB-2863-03	63	Male	WHITE	46.4	97	81	M1	48,XY,+8,+8[16]/46,XY[4]	Trisomy 8	Negative	Negative	Negative	Negative	Negative	Negative	Negative	Negative	100.5	0:DiseaseFree	100.5	0:LIVING	transplant	3576.64
laml_tcga_pub	TCGA-AB-2865	TCGA-AB-2865-03	75	Male	WHITE	6.4	48	40	M1	47,XY,+21[11]/48,XY,+3,+21[8]	Trisomy 21	Positive	Negative	Negative	Negative	Negative	Negative	Negative	Negative	1	0:DiseaseFree	1	1:DECEASED	chemotherapy	12641.5
laml_tcga_pub	TCGA-AB-2866	TCGA-AB-2866-03	67	Male	WHITE	30.8	61	89	M1	46,XY[20]	Normal	Positive	Positive	Negative	Negative	Negative	Negative	Negative	Negative	13.9	1:Recurred/Progressed	22.6	0:LIVING	transplant	2813.35
laml_tcga_pub	TCGA-AB-2867	TCGA-AB-2867-03	66	Female	WHITE	3.4	6	70	M2	46,XX[20]	Normal	Negative	Negative	Negative	Negative	Negative	Negative	Negative	Negative	43.4	0:DiseaseFree	43.4	0:LIVING	chemotherapy	1672.09
laml_tcga_pub	TCGA-AB-2868	TCGA-AB-2868-03	77	Male	WHITE	1.9	0	47	M7	46,XY,-5,+8,del(9)(q22),add(10)(q26),der(15;19)(q10;q10),add(17)(p11.2),-20,-21,add(21)(p11),add(22)(q13),+3mar[20]	Complex	Positive	Positive	Positive	Negative	Negative	Negative	Negative	Negative	5.1	1:Recurred/Progressed	7.5	1:DECEASED	chemotherapy	9837.5
laml_tcga_pub	TCGA-AB-2869	TCGA-AB-2869-03	64	Female		2.6	46	80	M2	46, XX[20]	Normal	Negative	Negative	Positive	Negative	Negative	Positive	Negative	Negative	32.7	1:Recurred/Progressed	32.7	0:LIVING	chemotherapy	17836.5
laml_tcga_pub	TCGA-AB-2870	TCGA-AB-2870-03	76	Male	WHITE	34	55	73	M1	46,XY,inv(16)(p13q22)[9]/46,XY[10]	inv(16)	Negative	Positive	Negative	Negative	Negative	Negative	Negative	Negative	0.7	0:DiseaseFree	0.7	1:DECEASED	chemotherapy	10708.4
laml_tcga_pub	TCGA-AB-2871	TCGA-AB-2871-03	51	Male		1.5	10	62	M1	46, XY[20]	Normal	Negative	Negative	Negative	Positive	Negative	Negative	Negative	Positive	35.2	0:DiseaseFree	35.2	0:LIVING	transplant	6861.55
laml_tcga_pub	TCGA-AB-2872	TCGA-AB-2872-03	42	Male	BLACK	2.1	2	88	M3	46,XY,del(9)(q13:q22),t(11:21)(p13;q22),t(15;17)(q22;q210[20]	t(15;17)	Negative	Positive	Negative	Positive	Negative	Negative	Negative	Negative	12	1:Recurred/Progressed	20.5	1:DECEASED	chemotherapy	2749.98
laml_tcga_pub	TCGA-AB-2873	TCGA-AB-2873-03	51	Female		14.9	0	57	M5	46, XX[20]	Normal	Positive	Negative	Negative	Negative	Negative	Negative	Negative	Negative	27.7	0:DiseaseFree	27.7	0:LIVING	chemotherapy	2922.76
laml_tcga_pub	TCGA-AB-2874	TCGA-AB-2874-03	59	Male		11.5	48	70	M2	45,XY,-7[20]	Minus 7	Positive	Negative	Negative	Negative	Negative	Negative	Negative	Negative	3.9	0:DiseaseFree	3.9	1:DECEASED	chemotherapy	2742.69
laml_tcga_pub	TCGA-AB-2875	TCGA-AB-2875-03	43	Male		4.3	39	40	M2	45,X,-Y,t(8;21)(q22;q22)[19]/46,XY[1]	t(8;21)	Positive	Positive	Positive	Negative	Negative	Negative	Negative	Negative	0.8	0:DiseaseFree	0.8	1:DECEASED	chemotherapy	9658.87
laml_tcga_pub	TCGA-AB-2877	TCGA-AB-2877-03	60	Female	WHITE	11.5	43	86	M1	46,XX,9qh+[20]	Normal	Positive	Positive	Negative	Positive	Negative	Negative	Negative	Negative	41.4	0:DiseaseFree	41.4	0:LIVING	transplant	12354.7
laml_tcga_pub	TCGA-AB-2879	TCGA-AB-2879-03	68	Female		59.9	91	90	M1	46, XX[20]	Normal	Positive	Positive	Negative	Negative	Negative	Positive	Negative	Negative	4.3	1:Recurred/Progressed	31.9	0:LIVING	chemotherapy	8608.14
laml_tcga_pub	TCGA-AB-2880	TCGA-AB-2880-03	24	Male		223.8	76	77	M1	46, XY[20]	Normal	Positive	Negative	Negative	Negative	Negative	Negative	Negative	Positive	9.8	1:Recurred/Progressed	20.5	1:DECEASED	transplant	6836.04
laml_tcga_pub	TCGA-AB-2881	TCGA-AB-2881-03	48	Female		33.2	41	75	M1	46,XX,inv(16)(p13q22)[19]/46,XX[1]	inv(16)	Negative	Negative	Negative	Negative	Negative	Negative	Positive	Negative	10.3	1:Recurred/Progressed	12.4	1:DECEASED	chemotherapy	4322.29
laml_tcga_pub	TCGA-AB-2882	TCGA-AB-2882-03	73	Female	WHITE	1.7	16	37	M2	45,XX,-7[12]/46,XX[8]	Minus 7	Negative	Negative	Negative	Negative	Negative	Positive	Negative	Positive	8.5	1:Recurred/Progressed	9.3	1:DECEASED	transplant	2761.19
laml_tcga_pub	TCGA-AB-2884	TCGA-AB-2884-03	44	Female	WHITE	13.5	17	86	M1	46, XX[19]	Normal	Negative	Negative	Negative	Negative	Negative	Negative	Negative	Negative	8.8	1:Recurred/Progressed	29.7	0:LIVING	transplant	11721
laml_tcga_pub	TCGA-AB-2885	TCGA-AB-2885-03	71	Male		5.4	54	97	M0	43,XY-3,del(5)(q12q33),-7,der(10)t(10;11)(q26;q13),-12,-18,+2mar[20]	Complex	Negative	Negative	Negative	Negative	Negative	Negative	Negative	Negative	9.3	0:DiseaseFree	9.3	1:DECEASED	transplant	4224.31
laml_tcga_pub	TCGA-AB-2886	TCGA-AB-2886-03	25	Male		11	50	72	M2	45,X,-Y,t(8;21)(q22;q22)[13]/45,idem,del(9)(q22;q32)[7]	t(8;21)	Negative	Positive	Negative	Negative	Positive	Negative	Negative	Negative	34.1	1:Recurred/Progressed	42.1	0:LIVING	transplant	21439.4
laml_tcga_pub	TCGA-AB-2887	TCGA-AB-2887-03	60	Female		46.5	65	87	M1	46,XX,del(7)(q11.2)[20]	Other	Negative	Negative	Negative	Negative	Negative	Negative	Negative	Negative	3.2	1:Recurred/Progressed	5.7	1:DECEASED	chemotherapy	13140.3
laml_tcga_pub	TCGA-AB-2888	TCGA-AB-2888-03	57	Male		4.9	0	40	M4	Outside hospital with inv(16)	inv(16)	Negative	Positive	Positive	Negative	Negative	Negative	Negative	Positive	10.2	1:Recurred/Progressed	16.3	1:DECEASED	transplant	3042.42
laml_tcga_pub	TCGA-AB-2889	TCGA-AB-2889-03	55	Female		30.9	59	52	M4	46,XY,inv(16)(p13;q22)[20]	inv(16)	Positive	Negative	Negative	Negative	Negative	Negative	Negative	Negative	0.7	0:DiseaseFree	0.7	1:DECEASED	chemotherapy	11661.9
laml_tcga_pub	TCGA-AB-2890	TCGA-AB-2890-03	69	Male		6.1	22	60	M0	47,XY,+9[10]/46,XY[10]	Other	Negative	Negative	Negative	Positive	Negative	Negative	Negative	Negative	13.4	1:Recurred/Progressed	15.4	1:DECEASED	chemotherapy	7679.39
laml_tcga_pub	TCGA-AB-2891	TCGA-AB-2891-03	42	Male		10.7	51	68	M1	45,XY,der(7)(t:7;12)(p11.1;p11.2),-12,-13,+mar[19]/46,XY[1]	Complex	Positive	Positive	Positive	Negative	Negative	Negative	Negative	Negative	6.9	1:Recurred/Progressed	10.2	1:DECEASED	chemotherapy	7313.1
laml_tcga_pub	TCGA-AB-2895	TCGA-AB-2895-03	41	Female		134.4	90	92	M1	N.D.		Negative	Negative	Negative	Negative	Negative	Negative	Negative	Negative	86.6	0:DiseaseFree	86.6	0:LIVING	chemotherapy	9105.21
laml_tcga_pub	TCGA-AB-2896	TCGA-AB-2896-03	21	Female	WHITE	93	72	90	M5	46,XX[15]	Normal	Negative	Negative	Negative	Negative	Negative	Negative	Negative	Negative	11	0:DiseaseFree	11	1:DECEASED	chemotherapy	5455.63
laml_tcga_pub	TCGA-AB-2897	TCGA-AB-2897-03	50	Female		3.4	0	90	M3	46,XX,t(15;17)(q22;q21),t(16;19)(p13.3;p13.1)[17]/46,XX[3]	t(15;17)	Negative	Negative	Negative	Negative	Negative	Negative	Negative	Negative	8.5	1:Recurred/Progressed	34	1:DECEASED	transplant	19817.3
laml_tcga_pub	TCGA-AB-2898	TCGA-AB-2898-03	69	Female		10.1	32	42	M1	47,XX+8 [20]	Trisomy 8	Positive	Negative	Negative	Negative	Negative	Positive	Negative	Negative	12	1:Recurred/Progressed	15.5	1:DECEASED	chemotherapy	2448.14
laml_tcga_pub	TCGA-AB-2899	TCGA-AB-2899-03	76	Female	WHITE	2.7	0	37	M4	46,XX+13,21[cp17]/46,XX[3]	Other	Positive	Positive	Negative	Negative	Negative	Negative	Negative	Negative	53.9	0:DiseaseFree	53.9	1:DECEASED	transplant	3671.61
laml_tcga_pub	TCGA-AB-2900	TCGA-AB-2900-03	70	Male		48	49	84	M1	46,XY[20]	Normal	Negative	Positive	Positive	Negative	Positive	Negative	Negative	Negative	13.8	1:Recurred/Progressed	24.8	1:DECEASED	transplant	21007
laml_tcga_pub	TCGA-AB-2901	TCGA-AB-2901-03	27	Male		90.4	88	77	M1	46,XY,t(9;22)(q34;q11.2[4]/50,idem,+8,+10,+21,+der(22)(t(9;22)(q34;q11.2)[16]	t(9;22)	Positive	Negative	Negative	Negative	Negative	Negative	Negative	Negative	24.2	1:Recurred/Progressed	83.5	0:LIVING	transplant	8014.11
laml_tcga_pub	TCGA-AB-2903	TCGA-AB-2903-03	76	Female	WHITE	297.4	98	99	M1	46,XX[20]	Normal	Negative	Negative	Negative	Negative	Negative	Negative	Positive	Negative	4.8	1:Recurred/Progressed	7	1:DECEASED	chemotherapy	9159.23
laml_tcga_pub	TCGA-AB-2904	TCGA-AB-2904-03	65	Male	WHITE	0.9	0	83	M0	46~50,XY,-1,del(2),del(5)(q22q33),der(7)t(1;7)(q21;p13),add(7)(p11.1),+8,+add(11),del(12)(p12),del(13)(q22), 15,add(17)(p11.1),-20,+22 {cp20}Complex Cytogenetics , including 5q-,+8,	Complex	Negative	Negative	Negative	Negative	Negative	Negative	Negative	Negative	95.6	0:DiseaseFree	95.6	0:LIVING	chemotherapy	2713
laml_tcga_pub	TCGA-AB-2908	TCGA-AB-2908-03	81	Male	WHITE	1.5	0	46	M2	46~49,XY,del(3)(p14),del(5)(p11.2q33),del(17)(q21q21),add(21)(p11.2),+22,mar[cp20]	Complex	Negative	Negative	Negative	Negative	Negative	Negative	Positive	Negative	0.3	0:DiseaseFree	0.3	1:DECEASED	chemotherapy	13394.9
laml_tcga_pub	TCGA-AB-2909	TCGA-AB-2909-03	22	Male		115.4	94	80	nc	46, XY[20]	Normal	Negative	Negative	Negative	Negative	Negative	Negative	Negative	Negative	29.4	0:DiseaseFree	29.4	0:LIVING	chemotherapy	1864.35
laml_tcga_pub	TCGA-AB-2910	TCGA-AB-2910-03	61	Female	WHITE	34.6	55	71	M5	47,XX,+der(5)t(2;5)(p11.2;q11.2)?,t(8;16)(p11.2;p13.3)[19]	Complex	Negative	Negative	Negative	Positive	Positive	Negative	Negative	Negative	27.4	0:DiseaseFree	27.4	1:DECEASED	transplant	12546.9
laml_tcga_pub	TCGA-AB-2911	TCGA-AB-2911-03	51	Female	BLACK	50.3	39	39	M4	44~46,XX,del(11)(q23),der(19)?t(11;19)(q23;p13.1)[cp11]/44~45,XX,-19[cp4]/46,XX [5]	11q23	Negative	Negative	Negative	Negative	Negative	Negative	Negative	Negative	16.1	1:Recurred/Progressed	30.6	1:DECEASED	transplant	3856.78
laml_tcga_pub	TCGA-AB-2912	TCGA-AB-2912-03	63	Male	WHITE	17.9	9	62	M4	47,XY,+8[15]/46,+8,-17[3]	Trisomy 8	Positive	Negative	Negative	Negative	Negative	Negative	Negative	Negative	75.8	0:DiseaseFree	75.8	0:LIVING	chemotherapy	3123.2
laml_tcga_pub	TCGA-AB-2913	TCGA-AB-2913-03	61	Male	WHITE	61.6	86	95	M0	47,XY,+8 [19]	Trisomy 8	Negative	Negative	Negative	Negative	Negative	Negative	Negative	Positive	7.7	1:Recurred/Progressed	27	1:DECEASED	transplant	2927.26
laml_tcga_pub	TCGA-AB-2914	TCGA-AB-2914-03	22	Female	WHITE	51.8	70	55	M2	46,XX,inv(16)(p13q22)[5]/46,idem,t(3;3)(p13;q?28)[5]/46,XX[6]	inv(16)	Negative	Negative	Negative	Negative	Negative	Negative	Negative	Negative	5.4	1:Recurred/Progressed	46.5	1:DECEASED	chemotherapy	4230.94
laml_tcga_pub	TCGA-AB-2915	TCGA-AB-2915-03	73	Female		15.1	11	32	M2	46,XX,del(3)(q23q26.2),der(7)t(1:7)(q32;q32),del(10)(q22q25),t(13;16)(q34;p11.2)dup(21)(q22)[cp20]	Complex	Negative	Negative	Positive	Negative	Positive	Positive	Negative	Negative	32.3	0:DiseaseFree	32.3	1:DECEASED	transplant	4353.52
laml_tcga_pub	TCGA-AB-2916	TCGA-AB-2916-03	49	Female	WHITE	12.4	5	51	M4	47,XX+11 [20]	Other	Negative	Negative	Negative	Negative	Negative	Positive	Negative	Negative	59.5	0:DiseaseFree	59.5	0:LIVING	chemotherapy	3169.22
laml_tcga_pub	TCGA-AB-2917	TCGA-AB-2917-03	41	Female	WHITE	47.6	74	42	M0	46,XX,i(17)(q10)[1]/45,sl-7[2]/48,sl,+13,+19[3]/46,XX[15]	Complex	Negative	Negative	Negative	Negative	Negative	Negative	Negative	Negative	0.2	0:DiseaseFree	0.2	1:DECEASED	chemotherapy	3854.35
laml_tcga_pub	TCGA-AB-2918	TCGA-AB-2918-03	47	Female		80.5	79	77	M1	47,XX+8 [20]	Trisomy 8	Negative	Negative	Negative	Negative	Negative	Negative	Negative	Negative	7.7	1:Recurred/Progressed	19	1:DECEASED	transplant	2188.97
laml_tcga_pub	TCGA-AB-2919	TCGA-AB-2919-03	54	Female		13.1	90	72	M1	46, XX[19]	Normal	Negative	Negative	Positive	Negative	Positive	Negative	Negative	Negative	4.9	1:Recurred/Progressed	17.4	1:DECEASED	transplant	7569.37
laml_tcga_pub	TCGA-AB-2920	TCGA-AB-2920-03	44	Male	WHITE	34.8	83	39	M2	45~46,XY,add(X)(q22)[7],Y[4],der(5)t(5;17)(q13;21)[18],-7[18],+8[17],del(12)(q23)[16],-17[18],add(18)(p11.2)[14][cp18]	Complex	Negative	Positive	Positive	Negative	Negative	Negative	Negative	Negative	0.3	0:DiseaseFree	0.3	1:DECEASED	chemotherapy	331.334
laml_tcga_pub	TCGA-AB-2921	TCGA-AB-2921-03	55	Female		27.6	57	69	M4	46, XX[20]	Normal	Negative	Negative	Negative	Negative	Negative	Negative	Negative	Negative	33.5	0:DiseaseFree	33.5	0:LIVING	chemotherapy	12613.2
laml_tcga_pub	TCGA-AB-2924	TCGA-AB-2924-03	59	Male		29.7	17	75	M4	46, XY[20]	Normal	Negative	Negative	Negative	Negative	Negative	Negative	Negative	Negative	28.4	1:Recurred/Progressed	34.3	0:LIVING	transplant	6438.58
laml_tcga_pub	TCGA-AB-2925	TCGA-AB-2925-03	57	Male	WHITE	99.2	4	52	M5	46, XY[20]	Normal	Negative	Negative	Negative	Negative	Negative	Negative	Negative	Negative	0.5	0:DiseaseFree	0.5	1:DECEASED	chemotherapy	5907.25
laml_tcga_pub	TCGA-AB-2927	TCGA-AB-2927-03	88	Female		2.9	0	33	M1	46, XX[20]	Normal	Negative	Negative	Positive	Positive	Negative	Negative	Negative	Negative	14.9	1:Recurred/Progressed	21.5	1:DECEASED	transplant	10485.7
laml_tcga_pub	TCGA-AB-2928	TCGA-AB-2928-03	43	Female		171.9	91	87	M1	45,XX,-7[20]	Minus 7	Negative	Negative	Negative	Negative	Negative	Negative	Negative	Negative	10.8	1:Recurred/Progressed	45.8	1:DECEASED	transplant	6553.67
laml_tcga_pub	TCGA-AB-2929	TCGA-AB-2929-03	71	Female	WHITE	5.6	50	55	M0	41~44,X,?i(X)(p10),-7,der(12)t(8;12)(q11.2;p11.2),-8 [cp11]/46,XX[8[	Complex	Positive	Positive	Positive	Negative	Negative	Negative	Negative	Negative	6.4	1:Recurred/Progressed	7.5	1:DECEASED	transplant	14270.6
laml_tcga_pub	TCGA-AB-2930	TCGA-AB-2930-03	62	Female		27.7	49	72	M2	46, XX[20]	Normal	Positive	Positive	Positive	Negative	Negative	Negative	Negative	Negative	5.7	0:DiseaseFree	5.7	1:DECEASED	chemotherapy	1916
laml_tcga_pub	TCGA-AB-2931	TCGA-AB-2931-03	75	Male	WHITE	98.2	80	76	M2	46,XY,9qh+[19]	Normal	Negative	Positive	Positive	Negative	Negative	Negative	Negative	Negative	7.5	0:DiseaseFree	7.5	1:DECEASED	transplant	2135.86
laml_tcga_pub	TCGA-AB-2932	TCGA-AB-2932-03	62	Male	WHITE	59.3	22	85	M5	46, XY[20]	Normal	Negative	Negative	Negative	Negative	Negative	Negative	Negative	Negative	30.5	0:DiseaseFree	30.5	0:LIVING	chemotherapy	5952.65
laml_tcga_pub	TCGA-AB-2933	TCGA-AB-2933-03	58	Male	WHITE	101.3	64	79	M4	46,XY,i(17)(q10)[15]/47,XY,idem+13[3]/46,XY[2]	Other	Positive	Positive	Positive	Negative	Negative	Positive	Negative	Negative	9.9	1:Recurred/Progressed	11.3	1:DECEASED	transplant	6581.69
laml_tcga_pub	TCGA-AB-2934	TCGA-AB-2934-03	65	Male		67.9	84	79	M1	46,XY[15]	Normal	Negative	Negative	Positive	Positive	Negative	Negative	Negative	Negative	36.1	0:DiseaseFree	36.1	0:LIVING	transplant	3483.41
laml_tcga_pub	TCGA-AB-2935	TCGA-AB-2935-03	66	Male	WHITE	2.2	12	81	M4	44~47,XY,del(5)(q22q35)[20],-7[14],-8[6],der(12)t(10;12)(p11.2q21)[2],add(14)(p12)[11],-17[13],der(17)t(10;17)(q11.2;p13)[14],-18[7],add(18)(p11.2)[7],-21[10],i(21)(q10)[4],-22[4],+mar[10],+mar1x2[6][cp20]	Complex	Negative	Positive	Negative	Positive	Negative	Negative	Negative	Negative	12.1	1:Recurred/Progressed	24.1	1:DECEASED	chemotherapy	7114.67
laml_tcga_pub	TCGA-AB-2936	TCGA-AB-2936-03	60	Female		2.1	14	50	M0	46, XX[20]	Normal	Negative	Negative	Negative	Negative	Negative	Negative	Negative	Negative	17.3	1:Recurred/Progressed	22.3	1:DECEASED	chemotherapy	2926.78
laml_tcga_pub	TCGA-AB-2937	TCGA-AB-2937-03	35	Female	WHITE	42.8	86	81	M1	46,XX,t(8;21)(q22;q22)[20]	t(8;21)	Negative	Negative	Negative	Negative	Negative	Negative	Negative	Negative	88.3	0:DiseaseFree	88.3	0:LIVING	chemotherapy	4145.6
laml_tcga_pub	TCGA-AB-2938	TCGA-AB-2938-03	76	Male	WHITE	3.6	6	33	M7	45,X,-Y[3]/46,XY [17]	Normal	Positive	Positive	Negative	Negative	Negative	Negative	Negative	Positive	4.9	1:Recurred/Progressed	6.3	1:DECEASED	chemotherapy	22128.8
laml_tcga_pub	TCGA-AB-2939	TCGA-AB-2939-03	72	Male	WHITE	37.5	18	88	M1	37~49,XY,+Y,der(1)add(1)(p13)del(1)(q21q25),-5,der(7)inv(7)(p15q11.2)?inv(7)(q22q32),+17,add(17)(p13),+21,+mar[cp20]	Complex	Negative	Negative	Negative	Negative	Negative	Negative	Negative	Negative	99.9	0:DiseaseFree	99.9	0:LIVING	chemotherapy	4127.57
laml_tcga_pub	TCGA-AB-2940	TCGA-AB-2940-03	35	Male	WHITE	33.5	40	34	M2	47,XY,+21 [6]/46,XY[13]	Trisomy 21	Negative	Negative	Negative	Negative	Negative	Negative	Negative	Negative	83.3	0:DiseaseFree	83.3	0:LIVING	chemotherapy	5590.35
laml_tcga_pub	TCGA-AB-2941	TCGA-AB-2941-03	73	Male	WHITE	58.9	0	90	nc	46,XY,t(9;22)(q34;q11.2)[13]/34~37,idem,-3,del(4),-4,-5,-7,-9,-10,t?(11;12),-12,-14,-14,-16,-17,-22[cp6]/46,XY[1]	t(9;22)	Negative	Negative	Negative	Negative	Negative	Negative	Negative	Negative	69.7	1:Recurred/Progressed	73.6	0:LIVING	transplant	3551.23
laml_tcga_pub	TCGA-AB-2942	TCGA-AB-2942-03	67	Female	WHITE	37	61	69	M4	46,XX,inv(16)(p13q22)[19]/46,XX[1]	inv(16)	Negative	Negative	Negative	Negative	Negative	Negative	Negative	Negative	0.3	0:DiseaseFree	0.3	1:DECEASED	chemotherapy	3346.54
laml_tcga_pub	TCGA-AB-2943	TCGA-AB-2943-03	70	Female		0.7	6	32	M1	46,XX,del(5)(q11.2q33)[1]/48~52,idem,+1,+?del(5)(q15q33),+11,+11,?t(12;22)(p13;q12),-13,-17,+i(22)(q10),+i(22)(q10),+mar[cp19]	Complex	Positive	Negative	Positive	Negative	Negative	Positive	Negative	Negative	8.1	0:DiseaseFree	8.1	1:DECEASED	chemotherapy	4243.33
laml_tcga_pub	TCGA-AB-2944	TCGA-AB-2944-03	48	Male		111	87	92	M0	45,XX-7[5]-only 5 metaphases	Minus 7	Negative	Negative	Negative	Negative	Negative	Negative	Negative	Negative	19.3	1:Recurred/Progressed	52.7	1:DECEASED	transplant	4149.93
laml_tcga_pub	TCGA-AB-2946	TCGA-AB-2946-03	41	Male		43.1	62	47	M2	incomplete-46,XY,del(12)(p11.20[2]/46,XY[3]	Other	Negative	Negative	Positive	Positive	Negative	Negative	Negative	Negative	8.6	1:Recurred/Progressed	28.4	1:DECEASED	transplant	552.31
laml_tcga_pub	TCGA-AB-2948	TCGA-AB-2948-03	67	Male	WHITE	26.1	6	30	M4	46,XY[13]	Normal	Negative	Negative	Negative	Negative	Positive	Negative	Negative	Negative	3	1:Recurred/Progressed	10.5	0:LIVING	transplant	5449.07
laml_tcga_pub	TCGA-AB-2949	TCGA-AB-2949-03	58	Male	WHITE	47.2	72	59	M0	47,XY,+22[10]/47,XY,+8[7]/45,XY,del(3)(p21),del(4)(p12p15),-7,?dup(7)(q11.2q36)[3]	Complex	Negative	Negative	Negative	Negative	Negative	Negative	Negative	Negative	11.4	1:Recurred/Progressed	11.8	1:DECEASED	chemotherapy	18195
laml_tcga_pub	TCGA-AB-2950	TCGA-AB-2950-03	34	Female	WHITE	14.3	59	57	M2	45,X,-X,t(8;21)(q22;q22)[20]	t(8;21)	Negative	Positive	Negative	Negative	Positive	Negative	Negative	Negative	11.9	1:Recurred/Progressed	56.3	1:DECEASED	transplant	4847.99
laml_tcga_pub	TCGA-AB-2952	TCGA-AB-2952-03	60	Female	WHITE	16	29	62	M1	44~47,XX,t(1;15)(q32;q26)[14],del(5)(q13q33)[19],-7[20],+8[7],del(12)(p11.2p11.2)[15],del(17)(q21)[8],der(22)t(1;22)(p13;p11.2)[20],+mar[13][cp20]	Complex	Negative	Negative	Positive	Negative	Negative	Negative	Negative	Negative	9.3	1:Recurred/Progressed	15.8	1:DECEASED	chemotherapy	7154.78
laml_tcga_pub	TCGA-AB-2954	TCGA-AB-2954-03	55	Female		114.5	24	54	M4	46,XX,del(16)(q22)[16]/47,XX,del(16)(q22),+22[8]/47,XX,+22[2]/46,XX[4]	inv(16)	Negative	Negative	Negative	Negative	Negative	Negative	Negative	Negative	3.7	1:Recurred/Progressed	6.3	1:DECEASED	chemotherapy	3382.74
laml_tcga_pub	TCGA-AB-2955	TCGA-AB-2955-03	56	Female	WHITE	202.7	96	60	M2	46,XX[20]	Normal	Negative	Positive	Negative	Negative	Negative	Negative	Negative	Negative	0.4	0:DiseaseFree	0.4	1:DECEASED	chemotherapy	12824.6
laml_tcga_pub	TCGA-AB-2956	TCGA-AB-2956-03	61	Male	WHITE	8.4	0	89	M5	46,XY,t(9;11)(p22;q23)[7]/47,XY,t(9;11)(p22;q23)[7]/46,XY[4]	11q23	Negative	Negative	Negative	Positive	Negative	Negative	Negative	Negative	4.9	0:DiseaseFree	4.9	1:DECEASED	chemotherapy	23073.5
laml_tcga_pub	TCGA-AB-2959	TCGA-AB-2959-03	71	Male	WHITE	1	13	90	M0	47,XY,+13[5]/46,XY[15]	Other	Negative	Positive	Positive	Negative	Negative	Negative	Negative	Negative	56.5	0:DiseaseFree	56.5	0:LIVING	transplant	2907.19
laml_tcga_pub	TCGA-AB-2963	TCGA-AB-2963-03	56	Male	WHITE	30.5	45	90	M1	46, XY[20]	Normal	Negative	Negative	Negative	Negative	Negative	Negative	Positive	Negative	17.1	0:DiseaseFree	17.1	1:DECEASED	transplant	4081.21
laml_tcga_pub	TCGA-AB-2964	TCGA-AB-2964-03	57	Female	WHITE	2.5	61	64	M1	46, XX[19]	Normal	Negative	Negative	Positive	Negative	Negative	Positive	Positive	Negative	1.4	0:DiseaseFree	1.4	1:DECEASED	chemotherapy	20895.6
laml_tcga_pub	TCGA-AB-2965	TCGA-AB-2965-03	60	Male	WHITE	67.5	56	89	M4	46, XY[15]	Normal	Positive	Negative	Negative	Negative	Negative	Negative	Negative	Negative	20.6	1:Recurred/Progressed	26.1	0:LIVING	transplant	11179.7
laml_tcga_pub	TCGA-AB-2966	TCGA-AB-2966-03	57	Female	WHITE	3.1	35	43	M2	46, XX[15]	Normal	Positive	Negative	Negative	Negative	Negative	Negative	Negative	Negative	0	0:DiseaseFree	0	1:DECEASED	chemotherapy	6671.26
laml_tcga_pub	TCGA-AB-2967	TCGA-AB-2967-03	58	Male	WHITE	19.9	10	58	M4	46, XY[18]	Normal	Negative	Negative	Negative	Negative	Negative	Negative	Negative	Negative	3.7	1:Recurred/Progressed	61.2	0:LIVING	transplant	7806.38
laml_tcga_pub	TCGA-AB-2969	TCGA-AB-2969-03	55	Male	WHITE	72.6	8	97	M5	46, XY[15]	Normal	Negative	Negative	Positive	Negative	Negative	Negative	Negative	Negative	8.4	0:DiseaseFree	8.4	1:DECEASED	transplant	5152.54
laml_tcga_pub	TCGA-AB-2970	TCGA-AB-2970-03	34	Female	WHITE	19.6	58	71	M4	46, XX[20]	Normal	Positive	Positive	Negative	Negative	Negative	Negative	Negative	Negative	6.1	1:Recurred/Progressed	52.6	0:LIVING	transplant	1737.25
laml_tcga_pub	TCGA-AB-2971	TCGA-AB-2971-03	76	Female	WHITE	5	16	91	M4	46,XX[20]	Normal	Negative	Negative	Negative	Negative	Negative	Negative	Negative	Negative	48.3	0:DiseaseFree	48.3	0:LIVING	chemotherapy	3643.39
laml_tcga_pub	TCGA-AB-2972	TCGA-AB-2972-03	82	Female	WHITE	1.4	25	53	M2	46, XX[20]	Normal	Positive	Positive	Negative	Negative	Negative	Negative	Negative	Negative	0.5	0:DiseaseFree	0.5	1:DECEASED	chemotherapy	8877.21
laml_tcga_pub	TCGA-AB-2973	TCGA-AB-2973-03	67	Female	WHITE	15.2	10	75	M4	46, XX[16]	Normal	Negative	Negative	Positive	Negative	Negative	Negative	Negative	Negative	45.3	0:DiseaseFree	45.3	0:LIVING	transplant	3351.99
laml_tcga_pub	TCGA-AB-2975	TCGA-AB-2975-03	54	Male	BLACK	45	83	67	M2	46,XY[19]	Normal	Negative	Negative	Negative	Negative	Negative	Negative	Negative	Negative	39	1:Recurred/Progressed	57.3	0:LIVING	transplant	8459.2
laml_tcga_pub	TCGA-AB-2976	TCGA-AB-2976-03	53	Male	WHITE	88.1	52	86	M1	46,XY[20]	Normal	Positive	Negative	Negative	Negative	Negative	Negative	Negative	Negative	6	1:Recurred/Progressed	7.4	1:DECEASED	transplant	2992.58
laml_tcga_pub	TCGA-AB-2977	TCGA-AB-2977-03	71	Female	WHITE	35.9	67	70	M2	46, XX[14]	Normal	Negative	Positive	Positive	Negative	Positive	Negative	Negative	Negative	26.8	0:DiseaseFree	26.8	0:LIVING	chemotherapy	1555.63
laml_tcga_pub	TCGA-AB-2978	TCGA-AB-2978-03	61	Female	WHITE	9.8	32	43	M2	46, XX[20]	Normal	Negative	Negative	Negative	Negative	Negative	Negative	Negative	Negative	5.2	1:Recurred/Progressed	11.8	1:DECEASED	transplant	7592.13
laml_tcga_pub	TCGA-AB-2979	TCGA-AB-2979-03	30	Female	WHITE	22.9	88	86	M1	46, XX[20]	Normal	Positive	Negative	Negative	Negative	Negative	Negative	Negative	Negative	6.3	1:Recurred/Progressed	8.1	1:DECEASED	transplant	4372.13
laml_tcga_pub	TCGA-AB-2980	TCGA-AB-2980-03	50	Male	WHITE	0.5	10	74	M3	46,XY,t(15;17)(q22;q21)[20]	t(15;17)	Positive	Positive	Negative	Negative	Negative	Negative	Negative	Negative	7.7	1:Recurred/Progressed	30	1:DECEASED	transplant	9781.54
laml_tcga_pub	TCGA-AB-2981	TCGA-AB-2981-03	35	Female	WHITE	72.1	8	87	M5	46, XX[20]	Normal	Positive	Positive	Negative	Negative	Negative	Negative	Negative	Negative	26	0:DiseaseFree	26	0:LIVING	transplant	6141.39
laml_tcga_pub	TCGA-AB-2982	TCGA-AB-2982-03	29	Female		1.2	1	85	M3	46,XX,t(15;17)(q22;q21)[12]/46,XX[8]	t(15;17)	Negative	Negative	Negative	Negative	Positive	Negative	Negative	Negative	0.8	0:DiseaseFree	0.8	1:DECEASED	chemotherapy	22728.3
laml_tcga_pub	TCGA-AB-2983	TCGA-AB-2983-03	45	Male	WHITE	2.3	0	75	M0	46,XY[20]	Normal	Positive	Positive	Positive	Negative	Negative	Negative	Negative	Negative	7.8	1:Recurred/Progressed	7.9	1:DECEASED	chemotherapy	5252.42
laml_tcga_pub	TCGA-AB-2984	TCGA-AB-2984-03	38	Male	WHITE	39.8	97	86	M1	46,XY[20]	Normal	Negative	Negative	Negative	Negative	Negative	Negative	Negative	Negative	2.4	0:DiseaseFree	2.4	1:DECEASED	chemotherapy	19555.7
laml_tcga_pub	TCGA-AB-2985	TCGA-AB-2985-03	81	Female	WHITE	12.3	7	53	M5	46,XX[20]	Normal	Positive	Negative	Positive	Negative	Positive	Positive	Negative	Negative	4	0:DiseaseFree	4	1:DECEASED	chemotherapy	10736
laml_tcga_pub	TCGA-AB-2986	TCGA-AB-2986-03	31	Female	WHITE	12.6	45	63	M2	46, XX[20]	Normal	Negative	Negative	Negative	Negative	Negative	Negative	Negative	Negative	4.6	0:DiseaseFree	4.6	1:DECEASED	chemotherapy	5529.2
laml_tcga_pub	TCGA-AB-2987	TCGA-AB-2987-03	75	Female	WHITE	7.3	0	41	M5	46,XX[18]	Normal	Positive	Negative	Negative	Negative	Negative	Negative	Negative	Negative	4.8	1:Recurred/Progressed	7.1	1:DECEASED	transplant	2728.06
laml_tcga_pub	TCGA-AB-2988	TCGA-AB-2988-03	67	Female	WHITE	45.6	49	76	M1	46, XX[20]	Normal	Positive	Positive	Positive	Negative	Negative	Negative	Negative	Negative	0.1	0:DiseaseFree	0.1	1:DECEASED	chemotherapy	12456.4
laml_tcga_pub	TCGA-AB-2990	TCGA-AB-2990-03	51	Male	WHITE	63.7	85	85	M1	46, XY[20]	Normal	Negative	Positive	Negative	Negative	Negative	Negative	Negative	Negative	42.1	0:DiseaseFree	42.1	0:LIVING	chemotherapy	12435.5
laml_tcga_pub	TCGA-AB-2991	TCGA-AB-2991-03	40	Female	WHITE	0.4	0	90	M3	46,XX,t(15;17)(q22;q21.1)[19]/47,idem,+8 [1]	t(15;17)	Negative	Negative	Negative	Negative	Negative	Positive	Negative	Negative	35.6	1:Recurred/Progressed	44.8	0:LIVING	transplant	3486.95
laml_tcga_pub	TCGA-AB-2992	TCGA-AB-2992-03	32	Female	WHITE	5.1	70	94	M1	46, XX[20]	Normal	Negative	Negative	Negative	Negative	Negative	Negative	Negative	Negative	4.6	0:DiseaseFree	4.6	1:DECEASED	chemotherapy	7389.02
laml_tcga_pub	TCGA-AB-2993	TCGA-AB-2993-03	57	Female	WHITE	102.5	91	100	M1	46,XX[20]	Normal	Positive	Negative	Positive	Positive	Negative	Negative	Negative	Negative	2.7	1:Recurred/Progressed	6.6	0:LIVING	transplant	13074.8
laml_tcga_pub	TCGA-AB-2994	TCGA-AB-2994-03	25	Male	WHITE	8.2	63	91	M3	46,XY,t(15;17)(q22;q21)[20]	t(15;17)	Negative	Negative	Negative	Negative	Negative	Negative	Negative	Positive	47	0:DiseaseFree	47	0:LIVING	transplant	6016.21
laml_tcga_pub	TCGA-AB-2995	TCGA-AB-2995-03	63	Male	WHITE	0.6	0	35	M2	46,XY[20]	Normal	Negative	Negative	Negative	Negative	Negative	Negative	Positive	Negative	1.6	0:DiseaseFree	1.6	1:DECEASED	chemotherapy	7629.81
laml_tcga_pub	TCGA-AB-2996	TCGA-AB-2996-03	75	Male	WHITE	2.5	2	63	M2	46, XY[20]	Normal	Negative	Negative	Negative	Positive	Negative	Negative	Negative	Negative	13.8	0:DiseaseFree	13.8	0:LIVING	transplant	4833.21
laml_tcga_pub	TCGA-AB-2998	TCGA-AB-2998-03	68	Female	WHITE	29	32	85	M3	46,XX,t(15;17)(q22;q21)[20]	t(15;17)	Positive	Negative	Negative	Negative	Negative	Negative	Negative	Negative	47.5	0:DiseaseFree	47.5	0:LIVING	chemotherapy	4837.77
laml_tcga_pub	TCGA-AB-2999	TCGA-AB-2999-03	62	Male	WHITE	0.9	11	82	M3	46,XY,t(15;17)(q22:q21)[11]/46,XY[9]	t(15;17)	Positive	Positive	Positive	Negative	Negative	Negative	Negative	Negative	44.4	0:DiseaseFree	44.4	0:LIVING	transplant	11488
laml_tcga_pub	TCGA-AB-3000	TCGA-AB-3000-03	25	Male	WHITE	98.8	71	56	M2	46, XY[20]	Normal	Negative	Negative	Negative	Negative	Negative	Positive	Negative	Negative	4.6	1:Recurred/Progressed	8	1:DECEASED	chemotherapy	6766.99
laml_tcga_pub	TCGA-AB-3001	TCGA-AB-3001-03	31	Female	WHITE	1.6	0	40	M3	46,XX,t(15;17)(q22;q21)[11]/46,XX[9]	t(15;17)	Negative	Negative	Negative	Negative	Negative	Negative	Negative	Negative	37.1	NA	37.1	0:LIVING	chemotherapy	12688.5
laml_tcga_pub	TCGA-AB-3002	TCGA-AB-3002-03	68	Male	WHITE	5.5	48	64	M2	46, XY[20]	Normal	Negative	Negative	Positive	Negative	Negative	Negative	Positive	Negative	7.2	1:Recurred/Progressed	9.9	1:DECEASED	chemotherapy	1694.58
laml_tcga_pub	TCGA-AB-3005	TCGA-AB-3005-03	45	Male	WHITE	1.6	0	81	M5	46,XY[20]	Normal	Negative	Negative	Negative	Negative	Negative	Negative	Negative	Negative	36.9	0:DiseaseFree	36.9	0:LIVING	transplant	8483.55
laml_tcga_pub	TCGA-AB-3006	TCGA-AB-3006-03	61	Male	WHITE	2.9	14	49	M1	46,XY[20]	Normal	Negative	Negative	Negative	Negative	Negative	Negative	Negative	Positive	14.6	1:Recurred/Progressed	55.4	1:DECEASED	transplant	1864.3
laml_tcga_pub	TCGA-AB-3007	TCGA-AB-3007-03	35	Male	WHITE	1.5	7	90	M3	47,XY,del(7)(q22),+8,t(15;17)(q22;q21)[18]/46,XY,del(7)(q22),t(15;17)(q22;q21)[2]	t(15;17)	Negative	Negative	Negative	Negative	Negative	Negative	Negative	Negative	3.8	1:Recurred/Progressed	11.2	1:DECEASED	transplant	924.85
laml_tcga_pub	TCGA-AB-3008	TCGA-AB-3008-03	22	Male	WHITE	1.2	90	71	M1	46,XY[30]	Normal	Negative	Negative	Negative	Negative	Negative	Negative	Positive	Negative	0.2	0:DiseaseFree	0.2	1:DECEASED	chemotherapy	29557.5
laml_tcga_pub	TCGA-AB-3009	TCGA-AB-3009-03	23	Male	WHITE	27.1	63	51	M4	46,XY[20]	Normal	Positive	Negative	Negative	Negative	Negative	Negative	Negative	Negative	43.5	0:DiseaseFree	43.5	0:LIVING	chemotherapy	14098.1
laml_tcga_pub	TCGA-AB-3011	TCGA-AB-3011-03	21	Female	WHITE	8.2	83	91	M1	46, XX[20]	Normal	Negative	Negative	Negative	Negative	Negative	Negative	Positive	Negative	4.2	0:DiseaseFree	4.2	1:DECEASED	chemotherapy	4660.52
laml_tcga_pub	TCGA-AB-3012	TCGA-AB-3012-03	53	Male	WHITE	1	29	42	M3	46,XY,t(15;17)(q22;q21)[19]/46,XY[1]	t(15;17)	Negative	Positive	Negative	Negative	Positive	Negative	Negative	Negative	71.3	0:DiseaseFree	71.3	0:LIVING	chemotherapy	8720.78
